# Supplementary material for: Uniaxial-strain control of nematic superconductivity in SrxBi2Se3
Source: Nat Commun. 2020 Aug 24;11:4152. doi: 10.1038/s41467-020-17913-y (PMC7445267; doi:10.1038/s41467-020-17913-y)
Supplement: Supplementary file 3 — Source Data [file 41467_2020_17913_MOESM3_ESM.xlsx]

## Sheet: Fig1c
Fig1c
φab=0; Δεxx = 0			φab=0; Δεxx = -1.19%			φab=-30; Δεxx = 0			φab=-30; Δεxx = -1.19%			φab=-60; Δεxx = 0			φab=-60; Δεxx = -1.19%			φab=-90; Δεxx = 0			φab=-90; Δεxx = -1.19%
µ0H (T)	R (mΩ)		µ0H (T)	R (mΩ)		µ0H (T)	R (mΩ)		µ0H (T)	R (mΩ)		µ0H (T)	R (mΩ)		µ0H (T)	R (mΩ)		µ0H (T)	R (mΩ)		µ0H (T)	R (mΩ)
0	-0.12719		0	-0.11698		2.72992	7.91106		0	-0.11545		0	-0.12768		3.07995	8.0735		3.58996	7.99159		0	-0.15821
0.10494	-0.14115		0.10494	-0.10844		2.62502	7.92797		0.10494	-0.16924		0.1061	-0.15533		2.97374	8.10419		3.48441	7.96649		0.10549	-0.14408
0.20995	-0.0605		0.20988	-0.02873		2.52004	7.87248		0.20989	-0.13156		0.21228	-0.12752		2.8676	8.07718		3.37881	7.99325		0.21106	-0.1141
0.31492	0.26678		0.31492	1.16399		2.415	7.84446		0.31489	0.38122		0.31855	-0.07467		2.76132	8.07981		3.27321	7.91328		0.31665	-0.08303
0.41988	2.15071		0.41989	5.20623		2.31006	7.80363		0.41993	3.40949		0.42471	0.16157		2.65519	8.06154		3.16763	7.91867		0.42224	-0.01206
0.52496	4.59337		0.52491	7.03936		2.20509	7.77959		0.52489	5.92092		0.53097	0.92597		2.54891	8.05088		3.06203	7.92389		0.52785	0.37617
0.63002	6.04059		0.62993	7.56728		2.10009	7.74476		0.63012	6.94311		0.6371	2.21201		2.4427	8.04391		2.95644	7.88855		0.63344	1.18617
0.73496	6.71603		0.73474	7.75349		1.99505	7.71163		0.73488	7.35465		0.74338	3.48255		2.33656	8.04597		2.85085	7.87437		0.73903	2.12331
0.83991	7.12928		0.83991	7.82854		1.89001	7.64347		0.83991	7.60603		0.84952	4.46327		2.23031	8.00234		2.74526	7.84313		0.84463	3.02494
0.94488	7.30237		0.94494	7.88723		1.78507	7.57852		0.94492	7.72627		0.9558	5.23752		2.12415	7.9815		2.63967	7.79588		0.95024	3.81352
1.04988	7.44966		1.0499	7.91763		1.68003	7.48074		1.04993	7.78635		1.06196	5.82408		2.01791	7.95515		2.53406	7.76301		1.05581	4.49711
1.15492	7.53419		1.15488	7.92079		1.57502	7.37707		1.15492	7.85206		1.16817	6.28835		1.91173	7.93302		2.42846	7.70586		1.1614	5.02945
1.25989	7.61885		1.25988	7.94785		1.47003	7.25632		1.25996	7.88901		1.27435	6.60761		1.8055	7.93256		2.32287	7.62534		1.267	5.49701
1.3649	7.64209		1.3649	7.93754		1.36506	7.11433		1.3649	7.91671		1.38054	6.91185		1.69932	7.86422		2.21729	7.55699		1.37261	5.89602
1.46984	7.70339		1.46988	7.96586		1.26003	6.91555		1.46994	7.93645		1.48683	7.1391		1.59304	7.77408		2.11175	7.45522		1.47819	6.23343
1.57491	7.74398		1.57495	7.96904		1.15502	6.70957		1.57491	7.96684		1.59303	7.27812		1.48686	7.71385		2.00619	7.36538		1.58379	6.53079
1.67994	7.77226		1.67994	7.97361		1.05008	6.44865		1.67999	8.0042		1.69918	7.46903		1.38058	7.57988		1.9006	7.21927		1.68937	6.78351
1.78488	7.81066		1.7849	7.98825		0.94504	6.14259		1.78492	8.0177		1.80542	7.58261		1.27445	7.41372		1.79501	7.0367		1.79496	7.01427
1.88988	7.81895		1.88996	7.99124		0.84	5.71569		1.88992	8.02631		1.91164	7.65323		1.16828	7.20536		1.68941	6.85242		1.90057	7.19602
1.99492	7.8453		1.99486	7.98573		0.73506	5.11185		1.99492	8.01398		2.0178	7.71315		1.06205	6.89098		1.58381	6.58088		2.00607	7.37189
2.09999	7.84719		2.09997	7.9833		0.63003	4.22042		2.09999	8.00734		2.12405	7.78706		0.95587	6.51231		1.47822	6.28275		2.11166	7.50243
2.20489	7.88328		2.20493	7.98371		0.52509	2.79607		2.20493	8.03102		2.23022	7.82235		0.84964	5.89221		1.37272	5.9569		2.21724	7.62259
2.30989	7.88984		2.30991	7.9657		0.42005	1.01063		2.30995	8.05067		2.33643	7.84848		0.74345	4.99892		1.26704	5.57609		2.32285	7.66734
2.41491	7.89874		2.41491	7.99242		0.31504	0.07906		2.41485	8.04107		2.44264	7.88366		0.63717	3.67935		1.16145	5.13692		2.42845	7.76541
2.51985	7.89505		2.51991	7.99949		0.21007	-0.10472		2.51998	8.03031		2.54884	7.91177		0.53103	1.98296		1.05585	4.60751		2.53402	7.82431
2.62495	7.91066		2.6249	8.01987		0.10511	-0.14021		2.62492	8.06426		2.65507	7.93316		0.42483	0.44537		0.95028	3.94257		2.63961	7.8853
2.72992	7.90593		2.73	8.00379		0	-0.16892		2.72992	8.04587		2.76125	7.95602		0.3186	-0.03768		0.84466	3.15808		2.7453	7.91452
												2.86753	7.96051		0.21238	-0.1374		0.73907	2.19248		2.85079	7.96223
												2.97372	7.95916		0.10618	-0.19185		0.63347	1.18065		2.95639	7.99519
												3.07995	7.97464		0	-0.18123		0.52788	0.31279		3.06201	8.0097
																		0.42231	0.01045		3.1676	8.04163
																		0.31668	-0.05176		3.27318	8.04571
																		0.2112	-0.1167		3.37876	8.0386
																		0.10562	-0.15543		3.48437	8.06997
																		0.000178261	-0.14681		3.58998	8.08904

## Sheet: Fig2a,b
Fig2
a; Δεxx = 0%				b; Δεxx = -1.19%
Bx (T)	By (T)	R (mΩ)		Bx (T)	By (T)	R (mΩ)
-0.104892	-1.28456e-17	-0.000120332		6.45804e-18	0.105468	-0.000145352
-0.209957	-2.57123e-17	-3.60894e-05		1.29247e-17	0.211076	-0.000125553
-0.314821	-3.85544e-17	0.000266227		1.93896e-17	0.316656	-6.36221e-05
-0.420045	-5.14407e-17	0.00219283		2.58546e-17	0.422238	-7.49035e-06
-0.524966	-6.42897e-17	0.00464094		3.23218e-17	0.527854	0.000379106
-0.629931	-7.71443e-17	0.00603443		3.87873e-17	0.633445	0.00122967
-0.734871	-8.99958e-17	0.00674189		4.52512e-17	0.739009	0.00215599
-0.839908	-1.02859e-16	0.00711596		5.17184e-17	0.844625	0.00303131
-0.944848	-1.15711e-16	0.00730899		5.81855e-17	0.950241	0.00381255
-1.04992	-1.28578e-16	0.00743786		6.46494e-17	1.05581	0.0044703
-1.15492	-1.41437e-16	0.00752393		7.1116e-17	1.16141	0.00499301
-1.25992	-1.54295e-16	0.00758797		7.75805e-17	1.26699	0.00544401
-1.36487	-1.67148e-16	0.00763892		8.40476e-17	1.3726	0.00579449
-1.46988	-1.80008e-16	0.00769268		9.05132e-17	1.47819	0.00613811
-1.57491	-1.9287e-16	0.00769893		9.69782e-17	1.58377	0.00642018
-1.67992	-2.0573e-16	0.00773413		1.03445e-16	1.68939	0.00667758
-1.78498	-2.18596e-16	0.0077639		1.09911e-16	1.79499	0.00689137
-1.88994	-2.31451e-16	0.00776429		1.16375e-16	1.90055	0.00707891
-1.99486	-2.44299e-16	0.00781814		1.22835e-16	2.00605	0.00721628
-2.09997	-2.57172e-16	0.0078112		1.29302e-16	2.11166	0.00734538
-2.20493	-2.70026e-16	0.00782469		1.35767e-16	2.21724	0.00743945
-2.31039	-2.82941e-16	0.00783479		1.42233e-16	2.32284	0.00754226
-2.41491	-2.95741e-16	0.00784752		1.48699e-16	2.42843	0.00758672
-2.51988	-3.08596e-16	0.0078646		1.55164e-16	2.53402	0.00766347
-2.62489	-3.21457e-16	0.00782036		1.61631e-16	2.63963	0.00770205
-2.72992	-3.34319e-16	0.00782052		1.68096e-16	2.74521	0.00773638
-2.65889	0.468834	0.0078711		1.74561e-16	2.8508	0.00773118
-2.55266	0.450102	0.00775456		1.81026e-16	2.95638	0.00775924
-2.44631	0.431351	0.00776219		1.87493e-16	3.062	0.00774848
-2.33992	0.412591	0.00779484		1.93961e-16	3.16762	0.00776971
-2.23355	0.393835	0.00775881		2.00425e-16	3.27318	0.00781727
-2.12721	0.375084	0.00773917		2.0689e-16	3.37877	0.00783965
-2.02087	0.356335	0.00774824		2.13356e-16	3.48437	0.00780444
-1.91454	0.337585	0.00775767		2.19821e-16	3.58995	0.00783062
-1.8081	0.318817	0.00771829		0.10494	0	-0.00010844
-1.70179	0.300072	0.00773259		0.20988	0	-2.87274e-05
-1.5955	0.281329	0.00773793		0.314917	0	0.00116399
-1.48913	0.262573	0.0076983		0.41989	0	0.00520623
-1.38276	0.243818	0.0076566		0.524906	0	0.00703936
-1.27633	0.225051	0.00759934		0.629931	0	0.00756728
-1.16999	0.2063	0.00748634		0.734741	0	0.00775349
-1.06365	0.187551	0.0073438		0.839908	0	0.00782854
-0.957319	0.168801	0.00712859		0.944945	0	0.00788723
-0.850879	0.150033	0.00690145		1.0499	0	0.00791763
-0.744546	0.131284	0.0064521		1.15488	0	0.00792079
-0.638213	0.112534	0.00570052		1.25988	0	0.00794785
-0.531871	0.0937831	0.00442612		1.3649	0	0.00793754
-0.42544	0.0750165	0.00217891		1.46988	0	0.00796586
-0.319106	0.0562671	0.000284527		1.57495	0	0.00796904
-0.212764	0.0375161	-7.95658e-05		1.67994	0	0.00797361
-0.106431	0.0187667	-0.000162584		1.7849	0	0.00798825
-0.101407	0.0369092	-0.000160108		1.88996	0	0.00799124
-0.202901	0.0738501	-9.64678e-05		1.99486	0	0.00798573
-0.304394	0.11079	0.000199802		2.09997	0	0.0079833
-0.405856	0.14772	0.00163759		2.20493	0	0.00798371
-0.507351	0.184661	0.00369707		2.30991	0	0.0079657
-0.60887	0.221611	0.00502523		2.41491	0	0.00799242
-0.710311	0.258532	0.00579058		2.51991	0	0.00799949
-0.811767	0.295459	0.00627885		2.6249	0	0.00801987
-0.91331	0.332418	0.00660509		2.73	0	0.00800379
-1.01483	0.369369	0.00684051		-0.10494	-1.28515e-17	-0.000159105
-1.11627	0.406291	0.0070976		-0.209977	-2.57148e-17	-7.14328e-05
-1.21776	0.44323	0.00727474		-0.314917	-3.85662e-17	0.000971699
-1.31929	0.480182	0.00737262		-0.419887	-5.14213e-17	0.00494914
-1.42071	0.517096	0.00744007		-0.524946	-6.42874e-17	0.00692518
-1.52225	0.554054	0.00751003		-0.629931	-7.71443e-17	0.00750314
-1.62366	0.590966	0.00754335		-0.734871	-8.99958e-17	0.00770983
-1.72518	0.627913	0.00763206		-0.839899	-1.02858e-16	0.00778114
-1.82665	0.664845	0.00763575		-0.944848	-1.15711e-16	0.00783979
-1.92814	0.701785	0.00766843		-1.04995	-1.28582e-16	0.00788407
-2.0296	0.738715	0.0076753		-1.15496	-1.41441e-16	0.00786637
-2.1312	0.775692	0.00770932		-1.25985	-1.54288e-16	0.00791167
-2.23264	0.812616	0.00769863		-1.36488	-1.6715e-16	0.00789419
-2.33406	0.849528	0.00770966		-1.46986	-1.80006e-16	0.00790073
-2.43562	0.886494	0.00773987		-1.57495	-1.92875e-16	0.00791483
-2.53702	0.923399	0.00773054		-1.67996	-2.05736e-16	0.00790326
-2.36418	1.36496	0.00770981		-1.78491	-2.18589e-16	0.00791406
-2.27338	1.31254	0.00769451		-1.88983	-2.31437e-16	0.00791101
-2.18237	1.25999	0.00767362		-1.99486	-2.44299e-16	0.00789325
-2.09148	1.20752	0.00768085		-2.09992	-2.57166e-16	0.00789197
-2.00059	1.15504	0.00765465		-2.20489	-2.70022e-16	0.00791177
-1.90961	1.10251	0.00761812		-2.30989	-2.8288e-16	0.00791796
-1.81873	1.05004	0.00758006		-2.41491	-2.95741e-16	0.00794146
-1.7277	0.997487	0.00757145		-2.51985	-3.08592e-16	0.00788839
-1.63685	0.945034	0.00753036		-2.62485	-3.21451e-16	0.00792755
-1.54586	0.892503	0.007463		-2.72992	-3.34319e-16	0.00791709
-1.45495	0.840017	0.00738391		0.0908809	-0.0524701	-0.000169236
-1.36407	0.787544	0.00730586		0.181772	-0.104946	-0.000131565
-1.27309	0.73502	0.00720319		0.272704	-0.157446	0.000381223
-1.18212	0.682498	0.00700327		0.363673	-0.209966	0.00340949
-1.09124	0.630027	0.00688318		0.454572	-0.262447	0.00592092
-1.00029	0.577518	0.00662791		0.545698	-0.315059	0.00694311
-0.909364	0.525022	0.00638339		0.636428	-0.367442	0.00735465
-0.818346	0.472472	0.00606909		0.727382	-0.419954	0.00760603
-0.727549	0.42005	0.00563948		0.818327	-0.472461	0.00772627
-0.636553	0.367514	0.00509873		0.909263	-0.524963	0.00778635
-0.54562	0.315014	0.00417722		1.00019	-0.577461	0.00785206
-0.454739	0.262544	0.00271683		1.09116	-0.629979	0.00788901
-0.363727	0.209998	0.000961756		1.18204	-0.682449	0.00791671
-0.272836	0.157522	8.21824e-05		1.273	-0.734968	0.00793645
-0.181929	0.105037	-0.00014326		1.36391	-0.787454	0.00796684
-0.0909645	0.0525184	-0.000206575		1.45491	-0.839995	0.0080042
-0.0796776	0.0668575	-0.000189928		1.54579	-0.892461	0.0080177
-0.159387	0.133741	-0.000109586		1.63671	-0.944958	0.00802631
-0.239102	0.200631	7.24651e-06		1.72765	-0.997459	0.00801398
-0.318827	0.267528	0.000578128		1.81864	-1.04999	0.00800734
-0.398559	0.33443	0.00191649		1.90952	-1.10246	0.00803102
-0.478274	0.40132	0.00337507		2.00047	-1.15497	0.00805067
-0.558021	0.468235	0.00446571		2.09132	-1.20742	0.00804107
-0.637699	0.535093	0.0052895		2.18236	-1.25999	0.00803031
-0.717446	0.602008	0.0059145		2.27325	-1.31246	0.00806426
-0.797123	0.668866	0.00639302		2.36418	-1.36496	0.00804587
-0.876902	0.735808	0.00670247		1.53997	-2.66731	0.0080735
-0.956617	0.802697	0.00700591		1.48687	-2.57533	0.00810419
-1.03636	0.869613	0.00718999		1.4338	-2.48342	0.00807718
-1.11613	0.936548	0.00732085		1.38066	-2.39138	0.00807981
-1.19584	1.00343	0.00743465		1.32759	-2.29946	0.00806154
-1.27553	1.07029	0.0075266		1.27445	-2.20742	0.00805088
-1.35529	1.13722	0.00757677		1.22135	-2.11544	0.00804391
-1.43497	1.20408	0.00762071		1.16828	-2.02352	0.00804597
-1.51472	1.271	0.00766382		1.11515	-1.9315	0.00800234
-1.59444	1.33789	0.00767137		1.06207	-1.83957	0.0079815
-1.67416	1.40479	0.00770429		1.00895	-1.74756	0.00795515
-1.75387	1.47168	0.00768859		0.955867	-1.65561	0.00793302
-1.83359	1.53856	0.00774209		0.902751	-1.56361	0.00793256
-1.91331	1.60546	0.00774526		0.84966	-1.47165	0.00786422
-1.99301	1.67234	0.0077136		0.796521	-1.37961	0.00777408
-2.07277	1.73926	0.00774882		0.74343	-1.28766	0.00771385
-2.15251	1.80617	0.00773889		0.69029	-1.19562	0.00757988
-1.8833	2.24443	0.00776177		0.637225	-1.10371	0.00741372
-1.81609	2.16433	0.00774464		0.584141	-1.01176	0.00720536
-1.74886	2.0842	0.00771849		0.531024	-0.919761	0.00689098
-1.68156	2.004	0.00772894		0.477934	-0.827805	0.00651231
-1.61429	1.92384	0.0077244		0.42482	-0.735809	0.00589221
-1.54708	1.84373	0.0077063		0.371726	-0.643848	0.00499892
-1.47981	1.76357	0.00768976		0.318587	-0.551809	0.00367935
-1.41253	1.68339	0.00766172		0.265513	-0.459882	0.00198296
-1.34535	1.60333	0.00760376		0.212415	-0.367913	0.000445372
-1.27807	1.52315	0.00758792		0.1593	-0.275916	-3.76797e-05
-1.21074	1.4429	0.00757069		0.106192	-0.18393	-0.000137401
-1.14352	1.36279	0.00748153		0.0530924	-0.0919588	-0.00019185
-1.07626	1.28263	0.00737368		6.45948e-18	-0.105491	-0.000144076
-1.00894	1.20241	0.00728976		1.29238e-17	-0.211062	-0.000114101
-0.94171	1.12229	0.00712682		1.93891e-17	-0.316648	-8.30269e-05
-0.874428	1.0421	0.00695857		2.58546e-17	-0.422238	-1.20553e-05
-0.807172	0.961951	0.00672438		3.23218e-17	-0.527854	0.000376167
-0.739915	0.881796	0.00644474		3.87873e-17	-0.633445	0.00118617
-0.672647	0.801629	0.00605736		4.52528e-17	-0.739035	0.00212331
-0.60535	0.721427	0.00552676		5.17189e-17	-0.844633	0.00302494
-0.538151	0.641343	0.00485051		5.81852e-17	-0.950236	0.00381352
-0.470873	0.561164	0.00393884		6.46494e-17	-1.05581	0.00449711
-0.403584	0.480973	0.00270079		7.11152e-17	-1.1614	0.00502945
-0.336307	0.400795	0.00127602		7.75814e-17	-1.267	0.00549701
-0.269075	0.320671	0.000277618		8.40481e-17	-1.37261	0.00589602
-0.201771	0.240461	-8.08122e-05		9.05132e-17	-1.47819	0.00623343
-0.134507	0.1603	-0.000171245		9.69792e-17	-1.58379	0.00653079
-0.0672506	0.0801461	-0.000140072		1.03444e-16	-1.68937	0.00678351
-0.0530684	0.0919171	-0.000151344		1.0991e-16	-1.79496	0.00701427
-0.106172	0.183895	-0.000122525		1.16376e-16	-1.90057	0.00719602
-0.159276	0.275874	-0.000138525		1.22837e-16	-2.00607	0.00737189
-0.212344	0.367791	9.85544e-05		1.29302e-16	-2.11166	0.00750243
-0.265483	0.459831	0.000885137		1.35766e-16	-2.21724	0.00762259
-0.318552	0.551748	0.00215453		1.42234e-16	-2.32285	0.00766734
-0.371691	0.643787	0.00339831		1.487e-16	-2.42845	0.00776541
-0.424779	0.735739	0.00435389		1.55164e-16	-2.53402	0.00782431
-0.477898	0.827744	0.00510086		1.6163e-16	-2.63961	0.0078853
-0.530999	0.919717	0.00568646		1.68101e-16	-2.7453	0.00791452
-0.584106	1.0117	0.00618089		1.74561e-16	-2.85079	0.00796223
-0.637177	1.10362	0.00645717		1.81027e-16	-2.95639	0.00799519
-0.690253	1.19555	0.00673955		1.87494e-16	-3.06201	0.0080097
-0.743417	1.28764	0.00703214		1.93959e-16	-3.1676	0.00804163
-0.796504	1.37958	0.00721747		2.00425e-16	-3.27318	0.00804571
-0.84961	1.47157	0.00728237		2.06889e-16	-3.37876	0.0080386
-0.902713	1.56354	0.00741845		2.13356e-16	-3.48437	0.00806997
-0.955832	1.65555	0.00752278		2.19823e-16	-3.58998	0.00808904
-1.00894	1.74753	0.00757966		-0.0527468	-0.0913601	-0.000116549
-1.06201	1.83946	0.00761249		-0.105533	-0.182789	-8.31753e-05
-1.11512	1.93145	0.00765596		-0.158329	-0.274233	-4.70705e-05
-1.16825	2.02346	0.00763462		-0.211119	-0.365669	0.000105184
-1.22134	2.11542	0.00767229		-0.263931	-0.457142	0.000998115
-1.27442	2.20736	0.00769105		-0.316728	-0.548588	0.00244462
-1.32753	2.29934	0.00769363		-0.369517	-0.640023	0.00387069
-1.38063	2.39131	0.00767323		-0.422312	-0.731467	0.00495381
-1.43377	2.48335	0.00768235		-0.475114	-0.822922	0.00572312
-1.48684	2.57528	0.00767444		-0.527903	-0.914354	0.00624002
-1.53999	2.66735	0.0076749		-0.580701	-1.0058	0.00659006
-1.11154	3.05393	0.00771591		-0.633493	-1.09724	0.00686833
-1.07572	2.95552	0.00768038		-0.686301	-1.18871	0.00711051
-1.03986	2.85698	0.00767859		-0.739096	-1.28015	0.00729088
-1.004	2.75848	0.00763678		-0.791891	-1.3716	0.00742201
-0.968149	2.65997	0.00767542		-0.844686	-1.46304	0.00754616
-0.932275	2.5614	0.00766463		-0.897488	-1.55449	0.00762879
-0.896438	2.46294	0.00767746		-0.950284	-1.64594	0.00770952
-0.860534	2.3643	0.00763684		-1.00304	-1.73731	0.00775946
-0.824697	2.26584	0.00763758		-1.05583	-1.82874	0.00780337
-0.788848	2.16734	0.0076091		-1.10863	-1.9202	0.00784908
-0.752984	2.06881	0.00759978		-1.16141	-2.01163	0.0079028
-0.71713	1.9703	0.0075908		-1.21422	-2.10308	0.0079186
-0.681264	1.87176	0.00752829		-1.26701	-2.19453	0.00794106
-0.6454	1.77322	0.00741875		-1.31981	-2.28598	0.00796756
-0.609549	1.67472	0.00732488		-1.3726	-2.37742	0.0079794
-0.573702	1.57623	0.00721805		-1.4254	-2.46887	0.00797262
-0.537846	1.47772	0.00703135		-1.47819	-2.56031	0.00800873
-0.50199	1.37921	0.00685519		-1.531	-2.65178	0.00800704
-0.466133	1.28069	0.00658353		-1.5838	-2.74321	0.00803726
-0.430277	1.18218	0.00627662		-1.63659	-2.83466	0.00801452
-0.394422	1.08367	0.0058224		-1.68939	-2.9261	0.00802584
-0.358564	0.985147	0.00537722		-1.74218	-3.01755	0.00804501
-0.322727	0.886686	0.00472657		-1.79498	-3.109	0.00805441
-0.286851	0.788117	0.00383484		-2.66742	-1.54004	0.00794234
-0.250995	0.689603	0.00278259		-2.57533	-1.48687	0.00796791
-0.215138	0.591088	0.00160239		-2.48338	-1.43378	0.0079622
-0.179288	0.49259	0.000539978		-2.39135	-1.38064	0.00794222
-0.143426	0.394059	5.71387e-05		-2.2994	-1.32756	0.00792899
-0.107575	0.29556	-3.66808e-05		-2.2074	-1.27444	0.00794067
-0.071719	0.197046	-8.96907e-05		-2.11547	-1.22137	0.00792187
-0.0358564	0.0985147	-0.000114149		-2.02356	-1.1683	0.00791676
-0.0180826	0.102552	-0.000191637		-1.93155	-1.11518	0.00790554
-0.0361854	0.205218	-0.000203366		-1.83957	-1.06207	0.00786918
-0.0542875	0.30788	-0.000200989		-1.74753	-1.00894	0.00785005
-0.0723895	0.410541	-3.75002e-05		-1.65562	-0.955872	0.00781962
-0.0904908	0.513199	0.000239807		-1.56359	-0.90274	0.00779227
-0.108599	0.615898	0.00110166		-1.47165	-0.84966	0.00774412
-0.126701	0.718556	0.00220771		-1.37961	-0.796521	0.00766891
-0.144806	0.821238	0.0033292		-1.2877	-0.743452	0.00759772
-0.162893	0.92381	0.00406499		-1.19566	-0.690313	0.00751626
-0.180994	1.02647	0.00479386		-1.10368	-0.637209	0.00739713
-0.199099	1.12915	0.00522239		-1.01174	-0.584129	0.00725764
-0.217204	1.23182	0.00570379		-0.919722	-0.531002	0.00710432
-0.235303	1.33447	0.00607595		-0.827805	-0.477934	0.00690088
-0.25341	1.43716	0.00637935		-0.735827	-0.42483	0.00661195
-0.271514	1.53983	0.00670949		-0.643848	-0.371726	0.0062202
-0.289618	1.64251	0.00692737		-0.55187	-0.318622	0.00555799
-0.307702	1.74507	0.00711018		-0.459892	-0.265519	0.00426144
-0.325807	1.84775	0.0071796		-0.367852	-0.21238	0.00197551
-0.343912	1.95042	0.00730614		-0.275956	-0.159323	0.000126224
-0.362018	2.05311	0.0073922		-0.183909	-0.10618	-9.27776e-05
-0.380117	2.15575	0.00747755		-0.0920319	-0.0531347	-0.000107807
-0.398226	2.25845	0.0075002		0.106315	-0.0187462	-0.00014947
-0.416323	2.36108	0.00759747		0.212559	-0.0374799	-8.25559e-05
-0.434428	2.46377	0.00758123		0.318962	-0.0562415	0.000972817
-0.452521	2.56638	0.00766375		0.425341	-0.0749992	0.00522622
-0.470616	2.66899	0.00768593		0.531675	-0.0937486	0.00710353
-0.488721	2.77168	0.00766799		0.638051	-0.112506	0.00761747
-0.506821	2.87433	0.00768433		0.744448	-0.131266	0.0077954
-0.524928	2.97702	0.00771951		0.850781	-0.150016	0.00787668
-0.54303	3.07968	0.00769653		0.957144	-0.16877	0.00789696
-0.561136	3.18236	0.00772809		1.06354	-0.187531	0.00793947
-0.579238	3.28502	0.0077133		1.16987	-0.206279	0.00795346
-0.597324	3.38759	0.00772764		1.27623	-0.225034	0.00795563
2.19821e-16	3.58995	0.00784816		1.38256	-0.243783	0.00797364
2.13359e-16	3.48441	0.00781288		1.48893	-0.262539	0.00797537
2.06893e-16	3.37881	0.00776795		1.59527	-0.28129	0.0079856
2.00426e-16	3.27321	0.00783019		1.70167	-0.30005	0.00798573
1.93961e-16	3.16762	0.00774308		1.808	-0.3188	0.00799129
1.87501e-16	3.06212	0.00773884		1.91434	-0.337551	0.00800859
1.81029e-16	2.95644	0.00771628		2.02074	-0.356311	0.00801718
1.74564e-16	2.85085	0.00774978		2.12722	-0.375086	0.00802073
1.68098e-16	2.74526	0.00767977		2.23345	-0.393818	0.00801958
1.61639e-16	2.63976	0.00766911		2.33978	-0.412567	0.00802271
1.55167e-16	2.53407	0.0076298		2.44616	-0.431324	0.0080404
1.487e-16	2.42846	0.00756177		2.55256	-0.450085	0.00802331
1.42235e-16	2.32288	0.00753436		2.65895	-0.468845	0.00804063
1.35769e-16	2.21728	0.00745913		0.101442	-0.036922	-0.00014728
1.2931e-16	2.11178	0.00736811		0.202924	-0.0738582	-8.89568e-05
1.22844e-16	2.00619	0.00725901		0.304394	-0.11079	0.000726277
1.16377e-16	1.90059	0.0071584		0.405927	-0.147745	0.00455822
1.09913e-16	1.79501	0.00696945		0.50738	-0.184671	0.00671451
1.03446e-16	1.68941	0.00677404		0.608869	-0.22161	0.00739197
9.69803e-17	1.58381	0.0065484		0.710388	-0.25856	0.0076484
9.05147e-17	1.47822	0.00631153		0.811806	-0.295473	0.00777635
8.40497e-17	1.37264	0.0059847		0.913343	-0.33243	0.00784863
7.75829e-17	1.26703	0.00560651		1.01477	-0.369346	0.007872
7.11181e-17	1.16145	0.005186		1.11623	-0.406275	0.00792457
6.46526e-17	1.05586	0.00467855		1.21772	-0.443213	0.00793098
5.81861e-17	0.95025	0.0040211		1.31932	-0.480195	0.00794887
5.17205e-17	0.84466	0.00321582		1.42072	-0.5171	0.00797472
4.52544e-17	0.739061	0.00224896		1.52225	-0.554054	0.00798902
3.87889e-17	0.63347	0.00122419		1.62371	-0.590984	0.00801076
3.23239e-17	0.527889	0.000337176		1.72519	-0.627917	0.00798758
2.58585e-17	0.422302	7.14494e-05		1.82672	-0.664873	0.00802355
1.93926e-17	0.316706	-5.01548e-05		1.92815	-0.701789	0.00800703
1.29325e-17	0.211203	-0.000106972		2.02969	-0.738748	0.00802956
6.46616e-18	0.1056	-0.000198402		2.13113	-0.775669	0.00803681
0.0183013	0.103792	-0.00011753		2.23263	-0.812611	0.00802323
0.036604	0.207592	-0.000110562		2.33407	-0.849532	0.00799849
0.0549067	0.311391	-5.2089e-05		2.43562	-0.886494	0.00804275
0.0732259	0.415285	2.86299e-05		2.53708	-0.923423	0.00805518
0.0915304	0.519094	0.000361144		0.0796776	-0.0668575	-0.000148319
0.109832	0.622887	0.0011844		0.159378	-0.133734	-0.000130157
0.128152	0.726785	0.00228927		0.239102	-0.200631	4.86821e-05
0.146455	0.830587	0.00334166		0.318849	-0.267546	0.00159449
0.164756	0.934379	0.00431655		0.398575	-0.334444	0.00436003
0.183059	1.03818	0.00506412		0.478274	-0.40132	0.00606021
0.201381	1.14209	0.00565252		0.558021	-0.468235	0.00691094
0.219682	1.24588	0.00610501		0.637746	-0.535132	0.00733847
0.237985	1.34968	0.00644825		0.717485	-0.602041	0.00756961
0.256305	1.45358	0.00674572		0.797193	-0.668924	0.00772428
0.274607	1.55738	0.0069802		0.876914	-0.735818	0.00781298
0.29291	1.66118	0.00716098		0.956602	-0.802685	0.00788104
0.311213	1.76497	0.00730326		1.03634	-0.869593	0.00790669
0.329533	1.86887	0.00743191		1.11613	-0.936548	0.0079346
0.347836	1.97267	0.00749964		1.19585	-1.00343	0.00796296
0.366139	2.07648	0.00756664		1.27554	-1.0703	0.00797928
0.384441	2.18027	0.00760687		1.35527	-1.13721	0.00799428
0.402761	2.28417	0.00766928		1.43499	-1.2041	0.00799248
0.421063	2.38797	0.00771505		1.51467	-1.27096	0.0080207
0.439366	2.49177	0.00769528		1.59443	-1.33788	0.00802445
0.457685	2.59566	0.00772298		1.67418	-1.4048	0.00803481
0.475989	2.69947	0.0077282		1.75386	-1.47166	0.00805033
0.494291	2.80326	0.00774803		1.83359	-1.53856	0.00804789
0.512594	2.90707	0.00774884		1.91335	-1.60549	0.00804714
0.530919	3.01099	0.00778171		1.99301	-1.67234	0.00805553
0.549217	3.11476	0.00779622		2.07278	-1.73927	0.00806166
0.56752	3.21857	0.00780077		2.15251	-1.80617	0.00806645
0.58584	3.32246	0.007834		0.0672595	-0.0801568	-0.000164945
0.604142	3.42626	0.00782675		0.134442	-0.160222	-0.000134212
0.622444	3.53006	0.00785047		0.201688	-0.240363	-4.16857e-05
0.640748	3.63386	0.00782567		0.268971	-0.320547	0.000709963
1.26203	3.4674	0.00777701		0.336219	-0.40069	0.00277762
1.22598	3.36836	0.00778523		0.403501	-0.480874	0.00473311
1.18993	3.26931	0.00776784		0.470784	-0.561059	0.0059294
1.15385	3.17017	0.00777245		0.538037	-0.641207	0.00661465
1.1178	3.07113	0.00776176		0.605244	-0.721302	0.00707188
1.08171	2.97199	0.00775072		0.672549	-0.801513	0.00735703
1.0457	2.87305	0.00776621		0.73981	-0.881671	0.00756079
1.00962	2.7739	0.00774291		0.807077	-0.961837	0.00769512
0.973566	2.67485	0.00774074		0.874358	-1.04202	0.007795
0.937519	2.57581	0.00773696		0.941617	-1.12217	0.00783423
0.901435	2.47667	0.00773416		1.00889	-1.20235	0.00789393
0.865386	2.37763	0.00770731		1.07619	-1.28255	0.00792445
0.829338	2.27859	0.00768907		1.14345	-1.36271	0.00795043
0.793289	2.17954	0.00764668		1.21066	-1.44281	0.00796367
0.757205	2.0804	0.00762387		1.27797	-1.52302	0.00799312
0.721155	1.98136	0.00763039		1.34523	-1.60318	0.0080059
0.685105	1.88231	0.00753707		1.41248	-1.68333	0.00801513
0.649022	1.78317	0.00744464		1.47975	-1.76349	0.0080371
0.612974	1.68413	0.00739002		1.54701	-1.84365	0.00803819
0.576927	1.58509	0.00730698		1.61423	-1.92377	0.00804474
0.540876	1.48604	0.00716317		1.6815	-2.00394	0.00806944
0.504792	1.3869	0.00700944		1.74878	-2.08411	0.00804602
0.468743	1.28786	0.00677629		1.81604	-2.16428	0.00807018
0.432693	1.18881	0.00651468		1.88333	-2.24447	0.00809005
0.396646	1.08978	0.00615474		0.0358368	-0.0984608	-0.00015447
0.360562	0.990636	0.00568918		0.0716801	-0.19694	-0.00013076
0.324512	0.891591	0.00504555		0.10755	-0.29549	-8.18179e-05
0.288463	0.792546	0.00417039		0.143406	-0.394005	2.83945e-05
0.252381	0.693411	0.00304433		0.179262	-0.492519	0.000617339
0.216329	0.59436	0.0016969		0.215119	-0.591034	0.00180338
0.180284	0.495326	0.000577039		0.250975	-0.689549	0.0031181
0.144233	0.396277	6.35878e-05		0.286832	-0.788063	0.0042524
0.108149	0.297137	-4.9547e-05		0.322688	-0.886578	0.00515291
0.0720994	0.198091	-0.000105232		0.358549	-0.985104	0.00584797
0.0360497	0.0990457	-0.000135253		0.394414	-1.08364	0.00641572
0.0527339	0.0913378	-0.000135981		0.430257	-1.18212	0.00679877
0.105532	0.182787	-9.78613e-05		0.466118	-1.28065	0.00711803
0.158324	0.274225	-3.55816e-05		0.501964	-1.37913	0.00734615
0.21112	0.365671	0.000129395		0.537826	-1.47767	0.00750574
0.263927	0.457135	0.000918714		0.57367	-1.57614	0.00762291
0.316717	0.54857	0.00246793		0.609543	-1.67471	0.00770656
0.369504	0.640001	0.00395252		0.645384	-1.77318	0.00777839
0.422312	0.731467	0.00502775		0.681246	-1.87171	0.00784585
0.475116	0.822924	0.00577926		0.717102	-1.97022	0.00788775
0.527906	0.914361	0.00626945		0.752954	-2.06872	0.00793112
0.580698	1.0058	0.00661734		0.788802	-2.16721	0.00795872
0.633493	1.09724	0.00687175		0.824686	-2.26581	0.00796847
0.686301	1.18871	0.0070559		0.860553	-2.36435	0.00801444
0.739092	1.28014	0.00722892		0.896405	-2.46285	0.00803321
0.791891	1.3716	0.00734297		0.932255	-2.56135	0.00801359
0.844685	1.46304	0.007448		0.968111	-2.65986	0.00805233
0.89749	1.5545	0.00752497		1.00397	-2.75839	0.00806917
0.950285	1.64594	0.00756769		1.03982	-2.85689	0.00807884
1.00303	1.7373	0.00761842		1.07569	-2.95544	0.00809713
1.05583	1.82875	0.00765295		1.11155	-3.05397	0.00809851
1.10863	1.9202	0.00767743		0.0180846	-0.102563	-0.000139387
1.16142	2.01165	0.00769098		0.0361869	-0.205226	-0.000125616
1.21421	2.10308	0.00770978		0.0542835	-0.307857	-9.46522e-05
1.26701	2.19453	0.00775012		0.0723968	-0.410583	-3.97957e-05
1.31981	2.28599	0.00773869		0.0904958	-0.513227	0.000299183
1.37261	2.37743	0.00776978		0.108599	-0.615898	0.00113233
1.4254	2.46886	0.00776119		0.126701	-0.718556	0.00219404
1.4782	2.56032	0.00777259		0.144802	-0.821213	0.00319288
1.531	2.65177	0.00777965		0.162895	-0.923823	0.00403707
1.5838	2.74321	0.00777464		0.180996	-1.02648	0.00471392
1.63659	2.83466	0.00779706		0.199099	-1.12915	0.0052458
1.68938	2.92609	0.00776692		0.217206	-1.23184	0.0057186
1.74222	3.01761	0.00780877		0.235308	-1.3345	0.00612375
1.79499	3.10901	0.00778172		0.253409	-1.43715	0.00649477
2.21121	2.63522	0.0078356		0.271516	-1.53984	0.00677978
2.1442	2.55536	0.00781611		0.289619	-1.64251	0.00700908
2.07718	2.47549	0.00782632		0.307704	-1.74508	0.0072243
2.01018	2.39563	0.00781058		0.32581	-1.84776	0.00736675
1.94315	2.31576	0.00782818		0.343908	-1.9504	0.00753406
1.87612	2.23588	0.00778963		0.362016	-2.05309	0.00762134
1.80912	2.15602	0.00780654		0.380117	-2.15575	0.00774149
1.74211	2.07617	0.0077921		0.398218	-2.25841	0.00779843
1.67515	1.99637	0.00776172		0.416323	-2.36109	0.00786864
1.60813	1.91649	0.00774882		0.434428	-2.46377	0.00789047
1.54113	1.83665	0.00777167		0.452514	-2.56633	0.00794561
1.47413	1.75679	0.00772631		0.470616	-2.669	0.00797726
1.40712	1.67694	0.00774836		0.488724	-2.77169	0.00800313
1.34009	1.59706	0.00769843		0.506825	-2.87435	0.00802831
1.27309	1.51721	0.00768384		0.524934	-2.97705	0.00804511
1.20608	1.43735	0.00762546		0.543031	-3.07968	0.00806196
1.1391	1.35753	0.0075891		0.561136	-3.18236	0.00804839
1.07211	1.27769	0.00754229		0.579238	-3.28502	0.00809861
1.0051	1.19783	0.0074329		0.597323	-3.38759	0.00806705
0.938089	1.11797	0.00735948		-0.0183035	-0.103804	-0.000148992
0.871057	1.03809	0.00722758		-0.0366043	-0.207593	-0.000111237
0.804052	0.958232	0.00707034		-0.0549067	-0.311392	-8.05706e-05
0.737039	0.878369	0.00680471		-0.0732259	-0.415285	-4.8397e-05
0.670025	0.798504	0.00649797		-0.0915297	-0.51909	0.000155889
0.603074	0.718716	0.00607019		-0.109831	-0.622884	0.000809605
0.536063	0.638855	0.00545429		-0.128152	-0.726786	0.00166835
0.469058	0.559002	0.00459103		-0.146455	-0.830587	0.00261259
0.402026	0.479116	0.00327595		-0.164758	-0.934388	0.00352305
0.335021	0.399263	0.00158142		-0.18306	-1.03819	0.00431891
0.267998	0.319387	0.000264183		-0.201379	-1.14208	0.00500017
0.200984	0.239523	9.29835e-06		-0.219682	-1.24588	0.00554329
0.133979	0.15967	-7.20001e-05		-0.237985	-1.34968	0.00598801
0.0670322	0.0798858	-0.000130334		-0.256305	-1.45358	0.00636375
0.0802622	0.067348	-0.000126525		-0.274607	-1.55737	0.00666323
0.160576	0.134739	-8.41743e-05		-0.29291	-1.66118	0.00691586
0.240886	0.202127	1.69356e-05		-0.311214	-1.76498	0.00712601
0.321196	0.269515	0.000605838		-0.329533	-1.86887	0.00730083
0.401488	0.336888	0.00244104		-0.347836	-1.97267	0.00744659
0.481815	0.404291	0.00412513		-0.366139	-2.07648	0.0075536
0.562125	0.471679	0.00508881		-0.384441	-2.18027	0.00765309
0.642413	0.539049	0.00569048		-0.402761	-2.28417	0.00772118
0.722727	0.60644	0.00609118		-0.421064	-2.38797	0.00781912
0.803033	0.673825	0.00639327		-0.439349	-2.49167	0.00785213
0.883365	0.741231	0.00663386		-0.457687	-2.59567	0.00790115
0.963675	0.808619	0.00682869		-0.475989	-2.69947	0.00794104
1.04398	0.876007	0.00702573		-0.494291	-2.80326	0.00794978
1.12429	0.943395	0.00715813		-0.512594	-2.90707	0.00798164
1.2046	1.01078	0.007277		-0.530912	-3.01095	0.00798918
1.28491	1.07817	0.00737994		-0.549217	-3.11476	0.00799851
1.36519	1.14553	0.00746546		-0.56752	-3.21856	0.00801762
1.44549	1.21291	0.00754728		-0.585839	-3.32246	0.00804837
1.5258	1.2803	0.00760469		-0.604143	-3.42626	0.00804561
1.60611	1.34769	0.00764904		-0.622444	-3.53006	0.00806103
1.68642	1.41507	0.00767215		-0.640748	-3.63386	0.00807417
1.76673	1.48246	0.00770328		-0.0360467	-0.0990376	-0.000132439
1.84712	1.54991	0.00771392		-0.0720964	-0.198083	-0.000112759
1.92744	1.61732	0.00779389		-0.108144	-0.297123	-6.30302e-05
2.00774	1.68469	0.00777958		-0.144228	-0.396263	-1.40202e-05
2.08806	1.75209	0.00779652		-0.18028	-0.495314	0.000320291
2.16838	1.81948	0.00776096		-0.216324	-0.594345	0.00116065
2.2487	1.88688	0.00782654		-0.25241	-0.693491	0.00228619
2.32898	1.95425	0.00782645		-0.28846	-0.792537	0.00341213
2.40929	2.02164	0.00782812		-0.324508	-0.891577	0.00433868
2.48958	2.08901	0.00782741		-0.360559	-0.990628	0.00507633
2.66737	1.54001	0.00785847		-0.39664	-1.08976	0.00564235
2.57537	1.48689	0.00782476		-0.43269	-1.18881	0.00610227
2.48342	1.4338	0.00781698		-0.468739	-1.28785	0.00644658
2.39144	1.3807	0.00781718		-0.504823	-1.38699	0.00673974
2.29946	1.32759	0.00779674		-0.54087	-1.48603	0.00697811
2.20742	1.27445	0.00776921		-0.57692	-1.58507	0.0071848
2.1155	1.22139	0.00773468		-0.612972	-1.68413	0.00735906
2.02359	1.16832	0.00771166		-0.649079	-1.78333	0.00749603
1.93155	1.11518	0.00766284		-0.685069	-1.88221	0.00756436
1.83961	1.0621	0.00761544		-0.721152	-1.98135	0.00764231
1.74755	1.00895	0.00757564		-0.757199	-2.08039	0.00772436
1.65561	0.955867	0.00749273		-0.793284	-2.17953	0.00777135
1.56363	0.902763	0.00744654		-0.829333	-2.27857	0.00783382
1.47166	0.849665	0.00735029		-0.865383	-2.37762	0.00785785
1.37964	0.796536	0.00726794		-0.901465	-2.47676	0.00789907
1.2877	0.743452	0.00715508		-0.937516	-2.57581	0.00793625
1.19572	0.690348	0.00703391		-0.973563	-2.67484	0.00795269
1.10373	0.637236	0.00689232		-1.00961	-2.77389	0.00797826
1.01176	0.584141	0.00674448		-1.0457	-2.87303	0.00797205
0.919784	0.531037	0.00656461		-1.08175	-2.97207	0.00800536
0.827805	0.477934	0.00632205		-1.1178	-3.07112	0.00802114
0.735827	0.42483	0.00602345		-1.15388	-3.17026	0.00802878
0.643848	0.371726	0.00559756		-1.18993	-3.2693	0.00802553
0.55187	0.318622	0.00484446		-1.22598	-3.36835	0.00805495
0.459892	0.265519	0.00346901		-1.26199	-3.46729	0.0080301
0.367968	0.212447	0.00131334		-0.0669196	-0.0797517	-0.000150934
0.275935	0.159311	6.72459e-05		-0.133935	-0.159617	-0.000110707
0.183957	0.106207	-6.43758e-05		-0.200949	-0.239481	-3.76955e-05
0.0919783	0.0531037	-0.000121751		-0.267985	-0.319372	0.000198288
0.0982838	0.0357724	-0.000147514		-0.334986	-0.39922	0.00125138
0.196546	0.0715368	-6.43187e-05		-0.401999	-0.479084	0.00292949
0.294852	0.107317	0.000139536		-0.46898	-0.558909	0.00434481
0.393226	0.143123	0.00171522		-0.536009	-0.638791	0.00534137
0.491519	0.178898	0.00406236		-0.602992	-0.718618	0.0060518
0.589829	0.21468	0.00535171		-0.669988	-0.798461	0.00647232
0.68824	0.250499	0.00603911		-0.737002	-0.878325	0.00684971
0.786524	0.286271	0.006473		-0.804007	-0.958178	0.00710961
0.884885	0.322072	0.00679585		-0.871039	-1.03806	0.00730974
0.983246	0.357872	0.00704223		-0.938035	-1.11791	0.0074554
1.08153	0.393645	0.00721245		-1.00504	-1.19776	0.00756772
1.17988	0.429442	0.00737675		-1.07207	-1.27765	0.00766723
1.27825	0.465245	0.00748608		-1.13902	-1.35744	0.00771902
1.37659	0.501037	0.00757995		-1.20602	-1.43728	0.00776748
1.4749	0.536818	0.00764324		-1.27306	-1.51717	0.00783025
1.57326	0.572618	0.00769845		-1.34006	-1.59702	0.0078654
1.67154	0.608391	0.00770616		-1.40708	-1.6769	0.00788799
1.7699	0.644191	0.00775355		-1.47402	-1.75666	0.00791055
1.86821	0.679974	0.00779149		-1.5411	-1.83661	0.00794049
1.96655	0.715764	0.00780606		-1.60811	-1.91647	0.00793588
2.06486	0.751546	0.00781711		-1.67506	-1.99625	0.00795561
2.16322	0.787348	0.00784512		-1.74208	-2.07613	0.00797573
2.26157	0.823145	0.00783503		-1.80909	-2.15599	0.00798283
2.35986	0.858918	0.00786098		-1.87604	-2.23578	0.00799359
2.45822	0.894718	0.00785513		-1.94311	-2.3157	0.00800516
2.5565	0.930491	0.00786188		-2.01012	-2.39556	0.00803292
2.65479	0.966263	0.00786544		-2.07714	-2.47544	0.00803098
2.7532	1.00208	0.00787784		-2.14421	-2.55537	0.00804522
2.7673	0.48795	0.0078729		-2.21112	-2.63511	0.00802976
2.66487	0.469888	0.00784856		-0.080256	-0.0673428	-0.000150498
2.56235	0.451811	0.00788496		-0.160576	-0.134739	-9.9748e-05
2.45985	0.433737	0.00785115		-0.240886	-0.202127	-7.9957e-06
2.35735	0.415664	0.00782484		-0.321166	-0.269491	0.000573292
2.25488	0.397595	0.00786242		-0.401506	-0.336903	0.00236604
2.15235	0.379518	0.00783503		-0.481815	-0.404291	0.00408325
2.04992	0.361457	0.00780947		-0.562111	-0.471667	0.0052059
1.9474	0.343379	0.00778384		-0.642463	-0.539091	0.00593031
1.84488	0.325302	0.00778021		-0.722745	-0.606455	0.00640113
1.74243	0.307237	0.00775881		-0.803084	-0.673867	0.00672715
1.63993	0.289164	0.00771902		-0.883365	-0.741231	0.00698318
1.53746	0.271096	0.0077076		-0.963661	-0.808608	0.00717358
1.43493	0.253016	0.0076164		-1.04398	-0.876007	0.00729268
1.33241	0.23494	0.00758452		-1.12429	-0.943395	0.0074663
1.22989	0.216863	0.00754687		-1.2046	-1.01078	0.00754614
1.12746	0.198802	0.00743738		-1.28488	-1.07814	0.00763211
1.02494	0.180725	0.00731468		-1.36522	-1.14556	0.00773422
0.92242	0.162647	0.00711428		-1.44549	-1.21291	0.00777357
0.819988	0.144586	0.00685087		-1.52582	-1.28032	0.00781527
0.717497	0.126514	0.00645389		-1.60613	-1.3477	0.00785672
0.61492	0.108427	0.00574371		-1.68645	-1.4151	0.00786591
0.512515	0.0903702	0.00445611		-1.76669	-1.48243	0.00788777
0.410053	0.0723035	0.00208715		-1.84711	-1.54991	0.00791986
0.307473	0.0542158	0.000183739		-1.92743	-1.61731	0.00793981
0.205042	0.0361544	-0.000100967		-2.00775	-1.6847	0.00791254
0.102549	0.0180822	-0.000136464		-2.08803	-1.75206	0.0079584
0.10494	0	-0.000141155		-2.16834	-1.81945	0.00798259
0.209951	0	-6.05029e-05		-2.24868	-1.88687	0.00796707
0.314917	0	0.00026678		-2.32899	-1.95426	0.00800745
0.419877	0	0.00215071		-2.40927	-2.02162	0.00798116
0.524964	0	0.00459337		-2.48959	-2.08901	0.00800923
0.630017	0	0.00604059		-0.0982838	-0.0357724	-0.000150212
0.734959	0	0.00671603		-0.196539	-0.0715344	-9.18695e-05
0.839908	0	0.00712928		-0.294874	-0.107325	0.000150713
0.944879	0	0.00730237		-0.393235	-0.143126	0.00241862
1.04988	0	0.00744966		-0.491596	-0.178926	0.00498343
1.15492	0	0.00753419		-0.58988	-0.214699	0.00622987
1.25989	0	0.00761885		-0.688266	-0.250508	0.00682889
1.3649	0	0.00764209		-0.786601	-0.286299	0.00719738
1.46984	0	0.00770339		-0.884835	-0.322053	0.0074134
1.57491	0	0.00774398		-0.983246	-0.357872	0.00757718
1.67994	0	0.00777226		-1.08153	-0.393645	0.00767438
1.78488	0	0.00781066		-1.17989	-0.429445	0.00777539
1.88988	0	0.00781895		-1.27825	-0.465245	0.00780948
1.99492	0	0.0078453		-1.37656	-0.501028	0.00784603
2.09999	0	0.00784719		-1.4749	-0.536818	0.00788197
2.20489	0	0.00788328		-1.57332	-0.572643	0.00789287
2.30989	0	0.00788984		-1.67156	-0.608399	0.00790625
2.41491	0	0.00789874		-1.7699	-0.644191	0.00790811
2.51985	0	0.00789505		-1.86826	-0.679992	0.0079104
2.62495	0	0.00791066		-1.9666	-0.715786	0.00791469
2.72992	0	0.00790593		-2.06491	-0.751564	0.00795423
2.65889	-0.468834	0.00793226		-2.16327	-0.787365	0.00795329
2.5527	-0.45011	0.00793005		-2.26156	-0.823141	0.00794139
2.44631	-0.431351	0.00793045		-2.35986	-0.858918	0.00793881
2.33998	-0.412602	0.00790327		-2.45819	-0.894708	0.00794606
2.23357	-0.393839	0.00788679		-2.55658	-0.930519	0.00794009
2.12721	-0.375084	0.00788941		-2.65486	-0.966291	0.00794478
2.02087	-0.356335	0.00786335		-2.75322	-1.00209	0.00798113
1.91454	-0.337585	0.00783964		-0.102421	-0.0180596	-0.000154445
1.8081	-0.318817	0.00781226		-0.204863	-0.0361229	-8.15208e-05
1.70184	-0.30008	0.00781349		-0.307384	-0.0542001	0.000351071
1.59543	-0.281318	0.00777495		-0.409905	-0.0722773	0.00347094
1.48916	-0.262579	0.00773296		-0.512336	-0.0903387	0.00599405
1.38276	-0.243818	0.00769599		-0.614857	-0.108416	0.00700293
1.27633	-0.225051	0.00762553		-0.717378	-0.126493	0.00744772
1.16999	-0.2063	0.00751815		-0.819827	-0.144558	0.00764747
1.06356	-0.187535	0.00739928		-0.92233	-0.162632	0.00775718
0.957319	-0.168801	0.00718995		-1.02486	-0.180711	0.00781799
0.850909	-0.150038	0.0069042		-1.12731	-0.198775	0.00787237
0.744555	-0.131285	0.0064764		-1.2298	-0.216848	0.00787215
0.638213	-0.112534	0.00574624		-1.33232	-0.234925	0.0079117
0.53192	-0.0937918	0.00446529		-1.43489	-0.253009	0.00791297
0.42544	-0.0750165	0.00219518		-1.53732	-0.271071	0.00790805
0.319106	-0.0562671	0.000317153		-1.63984	-0.289148	0.00791176
0.212764	-0.0375161	-4.57123e-05		-1.7423	-0.307215	0.00792347
0.106364	-0.0187549	-0.000121934		-1.84479	-0.325287	0.0079528
0.101368	-0.036895	-9.04816e-05		-1.94727	-0.343356	0.00792688
0.202863	-0.073836	-5.5473e-05		-2.04978	-0.361431	0.00793203
0.304394	-0.11079	0.000222089		-2.15226	-0.379502	0.00794187
0.405856	-0.14772	0.00168212		-2.25478	-0.397578	0.00794134
0.507406	-0.184681	0.00382183		-2.35726	-0.415649	0.00792127
0.608789	-0.221581	0.00512256		-2.45977	-0.433723	0.00792979
0.710344	-0.258544	0.00591034		-2.56225	-0.451793	0.00791872
0.811806	-0.295473	0.00639322		-2.66472	-0.469862	0.00790577
0.913406	-0.332453	0.00672337		-2.76721	-0.487934	0.00794017
1.01489	-0.36939	0.00696549		1.795	3.10903	0.00789886
1.11565	-0.406064	0.00715615		1.7422	3.01758	0.00789293
1.21776	-0.44323	0.00725496		1.6894	2.92613	0.00789633
1.31931	-0.48019	0.00741749		1.6366	2.83468	0.00789367
1.42069	-0.517088	0.00753234		1.58376	2.74315	0.00787229
1.5223	-0.554071	0.00760943		1.53097	2.65172	0.00789866
1.62371	-0.590984	0.00766885		1.47821	2.56034	0.00785801
1.72526	-0.627942	0.00769683		1.42542	2.4689	0.00785871
1.82671	-0.66487	0.00775911		1.37262	2.37745	0.00784722
1.92819	-0.701805	0.00779093		1.31982	2.286	0.00783212
2.02966	-0.738737	0.00781109		1.26702	2.19455	0.00781497
2.1312	-0.775692	0.00782574		1.21423	2.10311	0.00778489
2.23173	-0.812282	0.00785386		1.16143	2.01166	0.0077699
2.33415	-0.849562	0.00786818		1.10864	1.92022	0.00773113
2.4356	-0.886486	0.00790781		1.05589	1.82885	0.00769459
2.53708	-0.923423	0.00789884		1.0031	1.73742	0.00762951
2.36418	-1.36496	0.00791106		0.950302	1.64597	0.00757069
2.27333	-1.31251	0.00792797		0.897503	1.55452	0.0074696
2.18242	-1.26002	0.00787248		0.844701	1.46307	0.00737408
2.09145	-1.2075	0.00784446		0.791904	1.37162	0.00727316
2.00057	-1.15503	0.00780363		0.739109	1.28017	0.00710396
1.90967	-1.10255	0.00777959		0.686311	1.18873	0.00691494
1.81873	-1.05004	0.00774476		0.633515	1.09728	0.00669416
1.72776	-0.997524	0.00771163		0.580724	1.00584	0.00637765
1.6368	-0.945006	0.00764347		0.527929	0.914399	0.00593779
1.54592	-0.892536	0.00757852		0.475121	0.822933	0.00537607
1.45495	-0.840017	0.00748074		0.422325	0.731489	0.00458017
1.364	-0.787508	0.00737707		0.36953	0.640045	0.00345619
1.27308	-0.735016	0.00725632		0.31674	0.54861	0.0020596
1.18218	-0.68253	0.00711433		0.26394	0.457158	0.00074081
1.09122	-0.630014	0.00691555		0.211145	0.365714	6.99781e-05
1.00028	-0.577509	0.00670957		0.158345	0.274262	-6.51916e-05
0.909394	-0.525039	0.00644865		0.105603	0.18291	-0.000123993
0.81843	-0.472521	0.00614259		0.0527951	0.0914438	-0.000126227
0.727465	-0.420002	0.00571569		0.0918996	0.0530583	-0.000103315
0.636584	-0.367532	0.00511185		0.183895	0.106172	-6.23316e-05
0.54562	-0.315014	0.00422042		0.275874	0.159276	7.77955e-05
0.454739	-0.262544	0.00279607		0.367811	0.212356	0.00145755
0.363774	-0.210025	0.00101063		0.459831	0.265483	0.0038171
0.272836	-0.157522	7.90553e-05		0.551748	0.318552	0.00530184
0.181929	-0.105037	-0.000104715		0.643808	0.371703	0.00607827
0.0910237	-0.0525526	-0.00014021		0.735734	0.424776	0.00652233
0.079661	-0.0668435	-0.000156426		0.827744	0.477898	0.00681501
0.159418	-0.133768	-0.00013604		0.919661	0.530967	0.00704145
0.23908	-0.200612	-8.55802e-06		1.0117	0.584106	0.00719821
0.31878	-0.267488	0.000556667		1.10362	0.637174	0.00735234
0.398574	-0.334444	0.00197007		1.1956	0.690278	0.00745525
0.478253	-0.401302	0.00345985		1.28767	0.743437	0.00755502
0.557996	-0.468214	0.00454541		1.37959	0.796505	0.00764187
0.637707	-0.5351	0.00537211		1.47159	0.849624	0.00771016
0.717424	-0.60199	0.0060229		1.56354	0.902712	0.00775222
0.79714	-0.66888	0.00648105		1.65555	0.955832	0.00780897
0.87687	-0.735782	0.00684115		1.74747	1.0089	0.00784868
0.956617	-0.802697	0.0070967		1.83951	1.06204	0.00788422
1.03636	-0.869608	0.0072788		1.93147	1.11514	0.0079025
1.11612	-0.936535	0.00744593		2.02342	1.16822	0.00792376
1.19582	-1.00341	0.00756206		2.11538	1.22132	0.0079247
1.27552	-1.07029	0.00764664		2.20738	1.27443	0.00792324
1.35525	-1.13719	0.00769982		2.29936	1.32753	0.007948
1.43499	-1.2041	0.00776143		2.39133	1.38063	0.00795694
1.5147	-1.27098	0.00781627		2.48332	1.43374	0.00793795
1.59442	-1.33788	0.00782966		2.57531	1.48686	0.00795415
1.67416	-1.40479	0.00787434		2.66731	1.53997	0.00796317
1.75384	-1.47165	0.00786721		-0.0908999	0.0524811	-0.000116884
1.8336	-1.53857	0.00788893		-0.181779	0.10495	-8.10912e-05
1.91327	-1.60543	0.00787384		-0.272726	0.157459	0.000251804
1.99301	-1.67234	0.00794647		-0.363607	0.209929	0.00287241
2.07281	-1.73929	0.00793604		-0.454572	0.262447	0.00557148
2.15247	-1.80614	0.00793713		-0.545491	0.314939	0.00674337
1.88333	-2.24446	0.00797581		-0.636501	0.367484	0.00724481
1.81612	-2.16437	0.00797326		-0.727449	0.419993	0.00747207
1.74886	-2.0842	0.00794458		-0.818195	0.472385	0.00761656
1.68154	-2.00398	0.00792341		-0.909238	0.524949	0.0077048
1.61429	-1.92384	0.00789368		-1.00019	0.577461	0.00775464
1.54711	-1.84378	0.00788484		-1.09116	0.629979	0.00778853
1.47982	-1.76358	0.00787587		-1.18201	0.682434	0.00781969
1.41253	-1.68339	0.00785421		-1.27296	0.734945	0.00784126
1.34531	-1.60327	0.00781152		-1.36393	0.787464	0.00785356
1.27806	-1.52313	0.00775689		-1.45487	0.839969	0.00786041
1.21074	-1.4429	0.00772292		-1.54575	0.892439	0.00786923
1.14351	-1.36278	0.00762442		-1.6367	0.944947	0.00786574
1.07628	-1.28266	0.00754489		-1.7276	0.997428	0.00786709
1.00894	-1.20241	0.00743636		-1.81863	1.04999	0.00788737
0.94171	-1.12229	0.00727908		-1.90952	1.10246	0.00787552
0.874469	-1.04215	0.00712791		-2.00049	1.15498	0.00787903
0.807145	-0.961918	0.00686157		-2.0914	1.20747	0.00787287
0.739915	-0.881796	0.00656163		-2.18224	1.25992	0.00786347
0.672632	-0.801612	0.00617824		-2.27327	1.31248	0.00787781
0.605361	-0.721442	0.00567232		-2.36418	1.36496	0.00787224
0.538135	-0.641325	0.00496422		-0.0530791	0.0919358	-0.000177253
0.470841	-0.561126	0.00404705		-0.106149	0.183855	-0.000126698
0.403584	-0.480972	0.00280297		-0.159276	0.275874	-9.03653e-05
0.336329	-0.400821	0.00132479		-0.212375	0.367845	0.00022938
0.269041	-0.320631	0.000302414		-0.265495	0.459851	0.00147949
0.201778	-0.24047	-3.74112e-05		-0.318587	0.551809	0.00314672
0.134508	-0.160301	-0.000111268		-0.371691	0.643787	0.00452793
0.0672678	-0.0801666	-0.000161136		-0.42479	0.735757	0.00548568
0.0530491	-0.0918838	-0.000155332		-0.477909	0.827763	0.00617936
0.10614	-0.183839	-0.000127522		-0.530967	0.919661	0.00665338
0.159276	-0.275874	-7.46722e-05		-0.584117	1.01172	0.00696347
0.212355	-0.36781	0.000161575		-0.637205	1.10367	0.00718503
0.265483	-0.459831	0.000925967		-0.690285	1.19561	0.0073736
0.318552	-0.551748	0.00221201		-0.743417	1.28764	0.00750768
0.371691	-0.643787	0.00348255		-0.79649	1.37956	0.00759272
0.424759	-0.735704	0.00446327		-0.849624	1.47159	0.00766311
0.477898	-0.827744	0.00523752		-0.9027	1.56352	0.00769638
0.530978	-0.919682	0.00582408		-0.95585	1.65558	0.00774316
0.584084	-1.01166	0.00628835		-1.00894	1.74753	0.00778813
0.637174	-1.10362	0.00660761		-1.06204	1.83951	0.00779877
0.690272	-1.19559	0.00691185		-1.11514	1.93148	0.00780294
0.743417	-1.28764	0.0071391		-1.16825	2.02346	0.00782042
0.796516	-1.37961	0.00727812		-1.22135	2.11543	0.00782936
0.849589	-1.47153	0.00746903		-1.27442	2.20736	0.00782645
0.90271	-1.56354	0.00758261		-1.32752	2.29934	0.00785693
0.95582	-1.65553	0.00765323		-1.38064	2.39134	0.00783811
1.0089	-1.74747	0.00771315		-1.43375	2.48333	0.00783561
1.06202	-1.83948	0.00778706		-1.48687	2.57533	0.00783759
1.11511	-1.93142	0.00782235		-1.53997	2.66731	0.00784854
1.16821	-2.02341	0.00784848		0	0	-0.000152792
1.22132	-2.11539	0.00788366
1.27442	-2.20736	0.00791177
1.32754	-2.29936	0.00793316
1.38063	-2.39131	0.00795602
1.43377	-2.48335	0.00796051
1.48686	-2.57531	0.00795916
1.53997	-2.66731	0.00797464
1.11156	-3.05398	0.00798062
1.07572	-2.95551	0.00797936
1.03986	-2.857	0.00793256
1.00399	-2.75845	0.00794013
0.968151	-2.65997	0.0079374
0.932295	-2.56146	0.00791981
0.896438	-2.46294	0.00792146
0.860554	-2.36435	0.00788009
0.824689	-2.26581	0.00782487
0.788841	-2.16732	0.00779448
0.752995	-2.06884	0.00774122
0.717128	-1.97029	0.00772404
0.681272	-1.87178	0.00765456
0.645415	-1.77326	0.00756043
0.609541	-1.6747	0.00749938
0.573716	-1.57627	0.00735624
0.537846	-1.47772	0.00721355
0.502004	-1.37924	0.00698455
0.466133	-1.28069	0.0067306
0.430283	-1.18219	0.00639589
0.39442	-1.08366	0.00594326
0.358573	-0.985171	0.00539437
0.322712	-0.886645	0.00469129
0.286851	-0.788117	0.00383019
0.251003	-0.689626	0.00277342
0.215138	-0.591088	0.00156411
0.179282	-0.492573	0.000508223
0.14343	-0.394071	6.51382e-06
0.107574	-0.295557	-6.11078e-05
0.0717239	-0.19706	-0.000141819
0.0358623	-0.0985308	-0.000160722
0.0180782	-0.102527	-0.0001538
0.0361869	-0.205226	-0.000122155
0.0542818	-0.307847	-8.11732e-05
0.072392	-0.410555	-5.29599e-06
0.0904955	-0.513225	0.000286055
0.108599	-0.615898	0.00118881
0.126704	-0.718572	0.00231553
0.144804	-0.821227	0.00331901
0.162889	-0.923792	0.00421136
0.180989	-1.02644	0.00484557
0.199098	-1.12914	0.0053536
0.217206	-1.23184	0.00580967
0.235303	-1.33447	0.00620089
0.253409	-1.43715	0.00655491
0.271513	-1.53982	0.00680801
0.289619	-1.64251	0.00702612
0.307704	-1.74508	0.00721103
0.325808	-1.84775	0.0073684
0.343907	-1.95039	0.00749939
0.362016	-2.05309	0.00759521
0.380117	-2.15575	0.00765049
0.398219	-2.25841	0.00773298
0.416325	-2.36109	0.00780028
0.434428	-2.46377	0.00781675
0.452514	-2.56634	0.00787511
0.470622	-2.66903	0.00790686
0.488724	-2.77169	0.00791949
0.506825	-2.87435	0.00793228
0.524931	-2.97703	0.00796116
0.543035	-3.0797	0.00796125
0.56114	-3.18238	0.00798324
0.579226	-3.28495	0.00798101
0.597308	-3.3875	0.00800068
2.19822e-16	-3.58996	0.00799159
2.13359e-16	-3.48441	0.00796649
2.06892e-16	-3.37881	0.00799325
2.00426e-16	-3.27321	0.00791328
1.93962e-16	-3.16763	0.00791867
1.87495e-16	-3.06203	0.00792389
1.81029e-16	-2.95644	0.00788855
1.74564e-16	-2.85085	0.00787437
1.68098e-16	-2.74526	0.00784313
1.61633e-16	-2.63967	0.00779588
1.55167e-16	-2.53406	0.00776301
1.487e-16	-2.42846	0.00770586
1.42235e-16	-2.32287	0.00762534
1.3577e-16	-2.21729	0.00755699
1.29307e-16	-2.11175	0.00745522
1.22844e-16	-2.00619	0.00736538
1.16378e-16	-1.9006	0.00721927
1.09913e-16	-1.79501	0.0070367
1.03446e-16	-1.68941	0.00685242
9.69803e-17	-1.58381	0.00658088
9.05147e-17	-1.47822	0.00628275
8.40551e-17	-1.37272	0.0059569
7.75837e-17	-1.26704	0.00557609
7.11181e-17	-1.16145	0.00513692
6.46523e-17	-1.05585	0.00460751
5.81877e-17	-0.950278	0.00394257
5.17207e-17	-0.844663	0.00315808
4.52549e-17	-0.739069	0.00219248
3.87889e-17	-0.63347	0.00118065
3.23233e-17	-0.52788	0.000312793
2.58589e-17	-0.422309	1.04531e-05
1.93912e-17	-0.316682	-5.17608e-05
1.29322e-17	-0.211199	-0.000116703
6.46712e-18	-0.105616	-0.000155427
-0.0183029	-0.103801	-0.000133799
-0.0366037	-0.20759	-0.000111358
-0.0549057	-0.311386	-5.96321e-05
-0.0732264	-0.415288	2.57477e-05
-0.0915304	-0.519094	0.000312402
-0.109832	-0.622887	0.00117238
-0.128152	-0.726786	0.00224892
-0.146455	-0.830587	0.00332004
-0.164757	-0.934385	0.00426969
-0.183059	-1.03818	0.0050636
-0.201379	-1.14208	0.00564588
-0.219682	-1.24588	0.00611032
-0.237985	-1.34968	0.00650991
-0.256306	-1.45358	0.00679219
-0.274607	-1.55738	0.00703067
-0.292911	-1.66118	0.0072091
-0.311214	-1.76498	0.00738534
-0.329533	-1.86887	0.00748307
-0.347836	-1.97267	0.0076074
-0.366139	-2.07648	0.00767619
-0.384441	-2.18027	0.0076917
-0.402762	-2.28418	0.00779461
-0.421063	-2.38797	0.00779161
-0.439366	-2.49177	0.00787331
-0.457685	-2.59566	0.00786686
-0.475988	-2.69946	0.00790702
-0.494291	-2.80327	0.00790545
-0.512594	-2.90706	0.00791303
-0.530915	-3.01097	0.00792495
-0.549217	-3.11476	0.00795324
-0.567519	-3.21856	0.00794789
-0.58584	-3.32246	0.00797351
-0.604142	-3.42626	0.00797151
-0.622446	-3.53006	0.00796077
-0.640748	-3.63386	0.00797355
-1.26203	-3.46741	0.00798096
-1.22598	-3.36836	0.00795311
-1.18993	-3.26931	0.00796937
-1.15385	-3.17018	0.00795573
-1.1178	-3.07113	0.00792512
-1.08175	-2.97208	0.00792872
-1.0457	-2.87304	0.00793735
-1.00962	-2.7739	0.00792081
-0.973569	-2.67486	0.00790274
-0.937519	-2.57581	0.00788169
-0.901435	-2.47667	0.00785411
-0.865387	-2.37763	0.00784645
-0.829338	-2.27859	0.007823
-0.793289	-2.17954	0.00780072
-0.757205	-2.0804	0.00773993
-0.721157	-1.98136	0.00768191
-0.685106	-1.88231	0.00764433
-0.649023	-1.78317	0.007568
-0.612987	-1.68417	0.0074957
-0.576926	-1.58509	0.00739601
-0.540876	-1.48604	0.00726886
-0.504793	-1.38691	0.00706581
-0.468742	-1.28786	0.00683564
-0.432694	-1.18882	0.00656668
-0.396646	-1.08978	0.00620817
-0.360562	-0.990636	0.00572719
-0.324514	-0.891594	0.00506598
-0.288464	-0.792547	0.00419121
-0.25238	-0.693408	0.00301981
-0.216332	-0.594366	0.00169631
-0.180283	-0.495322	0.000581962
-0.144235	-0.396282	5.87019e-05
-0.108149	-0.297137	-4.14939e-05
-0.0721004	-0.198094	-9.73647e-05
-0.0360497	-0.0990457	-0.000110127
-0.0527468	-0.0913601	-0.000128718
-0.105533	-0.182789	-9.24075e-05
-0.158326	-0.274228	-5.02518e-05
-0.211131	-0.36569	0.000131083
-0.263927	-0.457135	0.000942754
-0.316718	-0.548572	0.00245236
-0.369517	-0.640023	0.00398032
-0.422307	-0.731457	0.00506667
-0.475113	-0.82292	0.00579873
-0.527907	-0.914362	0.0063087
-0.580699	-1.0058	0.00665027
-0.633498	-1.09725	0.00693218
-0.686301	-1.18871	0.00714352
-0.739091	-1.28014	0.00730113
-0.791884	-1.37158	0.00741382
-0.844679	-1.46303	0.00752695
-0.897481	-1.55448	0.00758474
-0.950276	-1.64593	0.00766275
-1.00303	-1.73729	0.00770062
-1.05582	-1.82873	0.00773928
-1.10863	-1.9202	0.00774096
-1.16141	-2.01162	0.00780176
-1.21421	-2.10308	0.00784289
-1.26701	-2.19453	0.00784257
-1.31982	-2.28599	0.007869
-1.37261	-2.37743	0.00787502
-1.42541	-2.46887	0.00787851
-1.4782	-2.56032	0.00790611
-1.53099	-2.65175	0.00789021
-1.58379	-2.7432	0.0079315
-1.63659	-2.83466	0.00795158
-1.68938	-2.9261	0.00790757
-1.74218	-3.01755	0.00794631
-1.79498	-3.10899	0.00795288
-2.21126	-2.63528	0.00791779
-2.1442	-2.55536	0.00792877
-2.07717	-2.47548	0.00793475
-2.01016	-2.39562	0.0078907
-1.94315	-2.31575	0.00792391
-1.87613	-2.23589	0.00791026
-1.80912	-2.15602	0.00787832
-1.74211	-2.07617	0.0079082
-1.67517	-1.99639	0.0078548
-1.60814	-1.91651	0.0078757
-1.54113	-1.83665	0.00781429
-1.47413	-1.75679	0.00781735
-1.40709	-1.67691	0.00782319
-1.3401	-1.59707	0.00775898
-1.27308	-1.5172	0.00774954
-1.20607	-1.43734	0.00769724
-1.13911	-1.35754	0.00764396
-1.0721	-1.27768	0.00760378
-1.00509	-1.19781	0.00752696
-0.938079	-1.11796	0.00739912
-0.871075	-1.03811	0.00726413
-0.804071	-0.958254	0.00707869
-0.737047	-0.878379	0.00686475
-0.670032	-0.798514	0.00652645
-0.603068	-0.718709	0.00606903
-0.536063	-0.638855	0.00547738
-0.469058	-0.559002	0.00461688
-0.402043	-0.479136	0.00330078
-0.335012	-0.399252	0.00156528
-0.268016	-0.319409	0.00029968
-0.200984	-0.239523	1.61773e-05
-0.133979	-0.15967	-6.29918e-05
-0.0670137	-0.0798638	-0.000124514
-0.080266	-0.0673512	-0.000129885
-0.160562	-0.134727	-5.94255e-05
-0.240869	-0.202113	4.07394e-05
-0.321196	-0.269515	0.000623198
-0.401506	-0.336903	0.00247781
-0.481819	-0.404294	0.00411214
-0.562125	-0.471679	0.00513846
-0.642391	-0.53903	0.00574431
-0.722718	-0.606432	0.00613052
-0.803055	-0.673843	0.00641111
-0.883365	-0.741231	0.00668369
-0.963663	-0.808609	0.00689038
-1.04396	-0.87599	0.00706334
-1.12426	-0.94337	0.00720485
-1.20459	-1.01077	0.00733653
-1.28489	-1.07815	0.00742026
-1.36522	-1.14556	0.00752696
-1.44552	-1.21293	0.00760868
-1.5258	-1.2803	0.00766519
-1.60615	-1.34772	0.00768451
-1.68645	-1.4151	0.00775422
-1.76677	-1.4825	0.00774984
-1.8471	-1.5499	0.00777979
-1.92742	-1.6173	0.00781384
-2.00776	-1.68471	0.00783207
-2.08803	-1.75207	0.00784938
-2.16837	-1.81948	0.00785543
-2.24865	-1.88684	0.00787059
-2.32901	-1.95427	0.00787573
-2.40929	-2.02163	0.00788335
-2.48961	-2.08903	0.00789873
-2.66739	-1.54002	0.00785385
-2.57539	-1.4869	0.00782441
-2.48342	-1.4338	0.00782523
-2.39141	-1.38068	0.00782723
-2.29946	-1.32759	0.00780727
-2.20742	-1.27445	0.00777167
-2.1155	-1.22139	0.00775238
-2.02353	-1.16828	0.00771175
-1.93155	-1.11518	0.00767066
-1.83963	-1.06211	0.00764396
-1.74759	-1.00897	0.00758514
-1.65563	-0.955879	0.0075536
-1.56363	-0.902763	0.00744293
-1.47165	-0.84966	0.00737252
-1.37968	-0.796556	0.00728971
-1.2877	-0.743452	0.00718797
-1.1957	-0.690337	0.00706353
-1.10376	-0.637254	0.00692739
-1.01176	-0.584141	0.00677498
-0.919784	-0.531037	0.00658145
-0.827792	-0.477926	0.00633142
-0.735827	-0.42483	0.00603559
-0.64391	-0.371761	0.00558418
-0.551875	-0.318625	0.00485002
-0.45994	-0.265547	0.00347083
-0.367913	-0.212415	0.00131491
-0.275935	-0.159311	8.99501e-05
-0.183922	-0.106187	-6.82689e-05
-0.0919911	-0.0531111	-0.000133742
-0.0982838	-0.0357724	-0.000118751
-0.196526	-0.0715298	-4.19287e-05
-0.294874	-0.107325	0.000147014
-0.393235	-0.143126	0.00175678
-0.491596	-0.178926	0.00405625
-0.589887	-0.214701	0.00537283
-0.688261	-0.250507	0.00605433
-0.786544	-0.286279	0.00649111
-0.884885	-0.322072	0.00679027
-0.983246	-0.357872	0.00703856
-1.08155	-0.393651	0.00723004
-1.17991	-0.429452	0.00737838
-1.27825	-0.465245	0.00749145
-1.37654	-0.50102	0.00758327
-1.47484	-0.536798	0.00765126
-1.57326	-0.572618	0.0077026
-1.67154	-0.608391	0.00772913
-1.76988	-0.644183	0.0077631
-1.86826	-0.679992	0.00778705
-1.96656	-0.715771	0.00780919
-2.06491	-0.751564	0.00782347
-2.16327	-0.787365	0.0078052
-2.26158	-0.823148	0.00780797
-2.35986	-0.858918	0.00785062
-2.45822	-0.894718	0.00783411
-2.5565	-0.930491	0.00783816
-2.65486	-0.966291	0.00784116
-2.7532	-1.00208	0.00785509
-2.76731	-0.487951	0.0078296
-2.66486	-0.469887	0.00784317
-2.56236	-0.451812	0.00783062
-2.45983	-0.433734	0.00782975
-2.35737	-0.415668	0.00782804
-2.25488	-0.397595	0.00782315
-2.15235	-0.379518	0.00784184
-2.04992	-0.361457	0.00783404
-1.94735	-0.343371	0.00780854
-1.84497	-0.325317	0.00779984
-1.74245	-0.307241	0.00775908
-1.63993	-0.289164	0.00776076
-1.53741	-0.271086	0.00771933
-1.43497	-0.253024	0.00767634
-1.33244	-0.234944	0.0076364
-1.22992	-0.216869	0.00756795
-1.12741	-0.198792	0.00749638
-1.02494	-0.180725	0.00734501
-0.92242	-0.162647	0.00719854
-0.819988	-0.144586	0.00690159
-0.717504	-0.126515	0.00651277
-0.614946	-0.108432	0.00582133
-0.512443	-0.0903576	0.00451427
-0.409994	-0.072293	0.00213279
-0.307499	-0.0542204	0.00025297
-0.205042	-0.0361544	-3.79015e-05
-0.102517	-0.0180764	-0.000115267
0	0	-0.000159972

## Sheet: Fig3a
Fig3a
R/Rn=95%, x			R/Rn=95%, y			R/Rn=95%, z			R/Rn=50%, x			R/Rn=50%, y			R/Rn=50%, z			R/Rn=5%, x			R/Rn=5%, y			R/Rn=5%, z
Δεxx (%)	µ0Hc2 (T)		Δεxx (%)	µ0Hc2 (T)		Δεxx (%)	µ0Hc2 (T)		Δεxx (%)	µ0Hc2 (T)		Δεxx (%)	µ0Hc2 (T)		Δεxx (%)	µ0Hc2 (T)		Δεxx (%)	µ0Hc2 (T)		Δεxx (%)	µ0Hc2 (T)		Δεxx (%)	µ0Hc2 (T)
0	1.237		0	2.48809		0	--		0	0.499		0	0.94709		0	--		0	0.322		0	0.53509		0	--
-0.56367	1.037		-0.56367	2.537		-0.56367	--		-0.56024	0.469		-0.56024	0.969		-0.56024	--		-0.56367	0.317		-0.56367	0.537		-0.56367	--
-0.84001	0.829		-0.84001	2.54802		-0.84001	0.501		-0.82946	0.438		-0.82946	0.97702		-0.82946	0.308		-0.84001	0.291		-0.84001	0.53302		-0.84001	0.222
-1.03259	0.737		-1.03259	--		-1.03259	0.457		-1.03259	0.415		-1.03259	0.97803		-1.03259	0.294		-1.03259	0.286		-1.03259	0.51303		-1.03259	0.216
-0.32733	1.10703		-0.32733	--		-0.32733	0.488		-0.32733	0.51103		-0.32733	0.994		-0.32733	0.323		-0.32733	0.33703		-0.32733	0.566		-0.32733	0.239
-0.16902	--		-0.16902	--		-0.16902	--		-0.17349	0.519		-0.17349	1.032		-0.17349	--		-0.16902	0.336		-0.16902	0.571		-0.16902	--
0.01079	1.314		0.01079	2.628		0.01079	0.512		0.01079	0.53		0.01079	1.025		0.01079	0.331		0.01079	0.329		0.01079	0.549		0.01079	0.237
0.24309	1.17008		0.24309	2.403		0.24309	0.469		0.24309	0.48708		0.24309	0.949		0.24309	0.302		0.24309	0.31708		0.24309	0.532		0.24309	0.223
0.34439	1.172		0.34439	2.42		0.34439	0.468		0.34439	0.487		0.34439	0.932		0.34439	0.302		0.34439	0.32		0.34439	0.533		0.34439	0.224
0.46038	1.152		0.46038	2.37904		0.46038	0.477		0.46038	0.487		0.46038	0.93204		0.46038	0.302		0.46038	0.317		0.46038	0.53104		0.46038	0.228
-0.05448	1.156		-0.05448	2.532		-0.05448	0.47103		-0.05449	0.485		-0.05449	0.937		-0.05449	0.30204		-0.05448	0.318		-0.05448	0.533		-0.05448	0.22404
-0.39427	1.103		-0.39427	2.529		-0.39427	0.47		-0.39427	0.477		-0.39427	0.966		-0.39427	0.302		-0.39427	0.319		-0.39427	0.539		-0.39427	0.225
-0.80428	0.872		-0.80428	2.463		-0.80428	0.467		-0.80429	0.437		-0.80429	0.975		-0.80429	0.296		-0.80428	0.295		-0.80428	0.536		-0.80428	0.21
-1.36008	0.648		-1.36008	2.447		-1.36008	0.48		-1.36008	0.389		-1.36008	0.98		-1.36008	0.303		-1.36008	0.248		-1.36008	0.53		-1.36008	0.215
-0.49435	1.132		-0.49435	2.541		-0.49435	0.49		-0.49435	0.499		-0.49435	1.02		-0.49435	0.321		-0.49435	0.328		-0.49435	0.561		-0.49435	0.242
-0.29107	1.184		-0.29107	2.521		-0.29107	0.49		-0.29107	0.51		-0.29107	1.011		-0.29107	0.323		-0.29107	0.329		-0.29107	0.562		-0.29107	0.242
-0.11823	1.194		-0.11823	2.539		-0.11823	0.498		-0.11823	0.508		-0.11823	0.991		-0.11823	0.32		-0.11823	0.326		-0.11823	0.553		-0.11823	0.241
0.0987	1.154		0.0987	2.50103		0.0987	0.48305		0.09869	0.505		0.09869	0.98603		0.09869	0.31805		0.0987	0.324		0.0987	0.55203		0.0987	0.24105
0.34773	1.209		0.34773	2.357		0.34773	0.493		0.34773	0.504		0.34773	0.953		0.34773	0.31		0.34773	0.324		0.34773	0.533		0.34773	0.237
0.59328	1.187		0.59328	2.48404		0.59328	0.476		0.59328	0.501		0.59328	0.96304		0.59328	0.308		0.59328	0.324		0.59328	0.54404		0.59328	0.238
-0.0952	1.189		-0.0952	2.483		-0.0952	0.47102		-0.09521	0.498		-0.09521	0.958		-0.09521	0.31102		-0.0952	0.323		-0.0952	0.544		-0.0952	0.23802
-1.09922	0.749		-1.09922	2.5		-1.09922	0.473		-1.09922	0.417		-1.09922	1.01		-1.09922	0.3		-1.09922	0.291		-1.09922	0.547		-1.09922	0.206
-1.46536	0.639		-1.46536	2.425		-1.46536	0.471		-1.46536	0.394		-1.46536	1.012		-1.46536	0.293		-1.46536	0.259		-1.46536	0.539		-1.46536	0.191
-1.65645	0.603		-1.65645	2.399		-1.65645	0.462		-1.65645	0.38		-1.65645	0.982		-1.65645	0.292		-1.65645	0.238		-1.65645	0.527		-1.65645	0.186

## Sheet: Fig3b
Fig3b
R/Rn=95%			R/Rn=50%			R/Rn=5%
Δεxx (%)	Hc2||y / Hc2||x		Δεxx (%)	Hc2||y / Hc2||x		Δεxx (%)	Hc2||y / Hc2||x
0	2.01139		0	1.89797		0	1.66176
-0.56367	2.44648		-0.56024	2.0661		-0.56367	1.69401
-0.84001	3.07361		-0.82946	2.23065		-0.84001	1.83169
-1.03259	--		-1.03259	2.3567		-1.03259	1.79381
-0.32733	--		-0.32733	1.94508		-0.32733	1.67936
-0.16902	--		-0.17349	1.98844		-0.16902	1.6994
0.01079	2		0.01079	1.93396		0.01079	1.66869
0.24309	2.05371		0.24309	1.94836		0.24309	1.67783
0.34439	2.06485		0.34439	1.91376		0.34439	1.66563
0.46038	2.06514		0.46038	1.91383		0.46038	1.67519
-0.05448	2.19031		-0.05449	1.93196		-0.05448	1.6761
-0.39427	2.29284		-0.39427	2.02516		-0.39427	1.68966
-0.80428	2.82454		-0.80429	2.23112		-0.80428	1.81695
-1.36008	3.77623		-1.36008	2.51928		-1.36008	2.1371
-0.49435	2.2447		-0.49435	2.04409		-0.49435	1.71037
-0.29107	2.12922		-0.29107	1.98235		-0.29107	1.70821
-0.11823	2.12647		-0.11823	1.95079		-0.11823	1.69632
0.0987	2.16727		0.09869	1.95254		0.0987	1.7038
0.34773	1.94955		0.34773	1.89087		0.34773	1.64506
0.59328	2.0927		0.59328	1.92223		0.59328	1.67912
-0.0952	2.08831		-0.09521	1.92369		-0.0952	1.68421
-1.09922	3.33778		-1.09922	2.42206		-1.09922	1.87973
-1.46536	3.79499		-1.46536	2.56853		-1.46536	2.08108
-1.65645	3.97844		-1.65645	2.58421		-1.65645	2.21429

## Sheet: Fig4a_left
Fig4a
R/Rn=95%, Δεxx = 0%			R/Rn=95%, Δεxx = -0.49%			R/Rn=95%, Δεxx = -0.73%			R/Rn=95%, Δεxx = -1.19%			R/Rn=80%, Δεxx = 0%			R/Rn=80%, Δεxx = -0.49%			R/Rn=80%, Δεxx = -0.73%			R/Rn=80%, Δεxx = -1.19%			R/Rn=50%, Δεxx = 0%			R/Rn=50%, Δεxx = -0.49%			R/Rn=50%, Δεxx = -0.73%			R/Rn=50%, Δεxx = -1.19%			R/Rn=20%, Δεxx = 0%			R/Rn=20%, Δεxx = -0.49%			R/Rn=20%, Δεxx = -0.73%			R/Rn=20%, Δεxx = -1.19%			R/Rn=5%, Δεxx = 0%
φab (deg)	µ0Hc2 (T)		φab (deg)	µ0Hc2 (T)		φab (deg)	µ0Hc2 (T)		φab (deg)	µ0Hc2 (T)		φab (deg)	µ0Hc2 (T)		φab (deg)	µ0Hc2 (T)		φab (deg)	µ0Hc2 (T)		φab (deg)	µ0Hc2 (T)		φab (deg)	µ0Hc2 (T)		φab (deg)	µ0Hc2 (T)		φab (deg)	µ0Hc2 (T)		φab (deg)	µ0Hc2 (T)		φab (deg)	µ0Hc2 (T)		φab (deg)	µ0Hc2 (T)		φab (deg)	µ0Hc2 (T)		φab (deg)	µ0Hc2 (T)		φab (deg)	µ0Hc2 (T)
-180	1.285		-180	1.073		-180	0.877		-180	0.679		-180	0.676		-180	0.608		-180	0.536		-180	0.481		-180	0.495		-180	0.463		-180	0.436		-180	0.394		-180	0.394		-180	0.374		-180	0.361		-180	0.335		-180	0.322
-170	1.29719		-150	1.91202		-170	0.9821		-170	0.808		-170	0.70719		-150	0.91802		-170	0.5741		-170	0.55		-170	0.49519		-150	0.54902		-170	0.4461		-170	0.433		-170	0.39319		-150	0.43002		-170	0.3641		-170	0.36		-170	0.32019
-160	1.491		-120	1.789		-160	1.23		-160	1.071		-160	0.811		-120	1.093		-160	0.664		-160	0.652		-160	0.52		-120	0.747		-160	0.483		-160	0.478		-160	0.411		-120	0.576		-160	0.387		-160	0.388		-160	0.33
-150	2.04501		-90	2.2481		-150	1.774		-150	1.49		-150	0.98401		-90	1.5291		-150	0.807		-150	0.787		-150	0.56301		-90	0.9651		-150	0.535		-150	0.517		-150	0.44001		-90	0.6771		-150	0.422		-150	0.408		-150	0.34501
-140	1.876		-60	1.73704		-140	1.677		-140	1.638		-140	1.044		-60	1.13704		-140	0.894		-140	0.943		-140	0.62		-60	0.75804		-140	0.604		-140	0.623		-140	0.479		-60	0.56604		-140	0.468		-140	0.484		-140	0.379
-130	1.66303		-30	1.52		-130	1.59603		-130	1.597		-130	1.01103		-30	0.871		-130	0.94003		-130	1.022		-130	0.67503		-30	0.555		-130	0.67203		-130	0.701		-130	0.52303		-30	0.434		-130	0.51703		-130	0.544		-130	0.42503
-120	1.816		0	1.037		-120	1.825		-120	1.758		-120	1.081		0	0.607		-120	1.054		-120	1.1		-120	0.741		0	0.465		-120	0.749		-120	0.75		-120	0.578		0	0.376		-120	0.578		-120	0.574		-120	0.457
-110	1.942		30	1.848		-110	1.92902		-110	2.051		-110	1.212		30	0.909		-110	1.19602		-110	1.355		-110	0.824		30	0.547		-110	0.84702		-110	0.907		-110	0.625		30	0.432		-110	0.63102		-110	0.675		-110	0.49
-100	1.997		60	1.8631		-100	2.011		-100	2.158		-100	1.338		60	1.0951		-100	1.324		-100	1.488		-100	0.917		60	0.7411		-100	0.942		-100	1.01		-100	0.675		60	0.5721		-100	0.684		-100	0.73		-100	0.538
-90	2.28418		90	2.537		-90	2.26301		-90	2.197		-90	1.51918		90	1.557		-90	1.46801		-90	1.535		-90	0.95918		90	0.968		-90	0.97301		-90	0.977		-90	0.67718		90	0.68		-90	0.67901		-90	0.68		-90	0.53818
-80	2.094		120	1.925		-80	2.039		-80	2.059		-80	1.411		120	1.159		-80	1.329		-80	1.431		-80	0.911		120	0.757		-80	0.901		-80	0.933		-80	0.663		120	0.565		-80	0.652		-80	0.672		-80	0.534
-70	1.931		150	1.647		-70	1.736		-70	1.657		-70	1.259		150	0.879		-70	1.126		-70	1.15		-70	0.858		150	0.559		-70	0.812		-70	0.813		-70	0.632		150	0.437		-70	0.604		-70	0.613		-70	0.502
-60	1.832					-60	1.621		-60	1.397		-60	1.202					-60	1.008		-60	0.933		-60	0.796					-60	0.72		-60	0.66		-60	0.589					-60	0.546		-60	0.508		-60	0.458
-50	1.74703					-50	1.399		-50	1.181		-50	1.10302					-50	0.868		-50	0.799		-50	0.72803					-50	0.629		-50	0.584		-50	0.54402					-50	0.487		-50	0.468		-50	0.42902
-40	1.608					-40	1.226		-40	0.957		-40	1.02					-40	0.755		-40	0.658		-40	0.672					-40	0.56		-40	0.506		-40	0.496					-40	0.445		-40	0.416		-40	0.387
-30	1.82					-30	1.265		-30	0.837		-30	1.032					-30	0.701		-30	0.561		-30	0.61					-30	0.509		-30	0.44		-30	0.457					-30	0.406		-30	0.364		-30	0.351
-20	1.607					-20	1.039		-20	0.736		-20	0.866					-20	0.596		-20	0.514		-20	0.551					-20	0.461		-20	0.416		-20	0.428					-20	0.374		-20	0.353		-20	0.337
-10	1.27					-10	0.88803		-10	0.644		-10	0.742					-10	0.54003		-10	0.479		-10	0.515					-10	0.43503		-10	0.4		-10	0.404					-10	0.36103		-10	0.343		-10	0.329
0	1.237					0	0.829		0	0.648		0	0.677					0	0.534		0	0.469		0	0.497					0	0.434		0	0.388		0	0.396					0	0.358		0	0.329		0	0.322
10	1.4031					30	1.694		30	1.542		10	0.7181					30	0.801		30	0.815		10	0.4971					30	0.534		30	0.541		10	0.3951					30	0.422		30	0.432		10	0.3241
20	1.498					60	1.906		60	1.953		20	0.816					60	1.056		60	1.168		20	0.52					60	0.749		60	0.786		20	0.413					60	0.576		60	0.6		20	0.331
30	2.083					90	2.54802		90	2.447		30	0.987					90	1.48702		90	1.576		30	0.564					90	0.97502		90	0.978		30	0.44					90	0.67902		90	0.675		30	0.347
40	1.983					120	1.811		120	1.604		40	1.051					120	1.034		120	1		40	0.619					120	0.723		120	0.699		40	0.481					120	0.546		120	0.539		40	0.383
50	1.8031					150	1.425		150	0.93305		50	1.0151					150	0.71		150	0.58605		50	0.6781					150	0.513		150	0.45905		50	0.5221					150	0.407		150	0.37605		50	0.4281
60	1.96801											60	1.09201											60	0.74301											60	0.57801											60	0.45801
70	2.074											70	1.228											70	0.826											70	0.625											70	0.491
80	2.196											80	1.355											80	0.912											80	0.673											80	0.532
90	2.48809											90	1.51509											90	0.94709											90	0.67209											90	0.53509
100	2.525											100	1.466											100	0.929											100	0.674											100	0.54
110	2.20408											110	1.29507											110	0.85708											110	0.62908											110	0.49407
120	2.084											120	1.249											120	0.807											120	0.593											120	0.465
130	2.0681											130	1.1371											130	0.7391											130	0.5481											130	0.4311
140	1.824											140	1.043											140	0.68											140	0.499											140	0.384
150	2.15503											150	1.05703											150	0.61503											150	0.46103											150	0.35303
160	1.797											160	0.899											160	0.559											160	0.43											160	0.339
170	1.29705											170	0.74705											170	0.51705											170	0.40505											170	0.33105

## Sheet: Fig4a_right
Fig4a
R/Rn=95%									R/Rn=80%									R/Rn=50%									R/Rn=20%									R/Rn=5%
Y0+Y1+Y2			Y0 (Hc2=1.0 T)			Y0 (Hc2=0.9 T)			Y0+Y1+Y2			Y0 (Hc2=1.0 T)			Y0 (Hc2=0.9 T)			Y0+Y1+Y2			Y0 (Hc2=1.0 T)			Y0 (Hc2=0.9 T)			Y0+Y1+Y2			Y0 (Hc2=1.0 T)			Y0 (Hc2=0.9 T)			Y0+Y1+Y2			Y0 (Hc2=1.0 T)			Y0 (Hc2=0.9 T)
φab (deg)	µ0Hc2 (T)		φab (deg)	µ0Hc2 (T)		φab (deg)	µ0Hc2 (T)		φab (deg)	µ0Hc2 (T)		φab (deg)	µ0Hc2 (T)		φab (deg)	µ0Hc2 (T)		φab (deg)	µ0Hc2 (T)		φab (deg)	µ0Hc2 (T)		φab (deg)	µ0Hc2 (T)		φab (deg)	µ0Hc2 (T)		φab (deg)	µ0Hc2 (T)		φab (deg)	µ0Hc2 (T)		φab (deg)	µ0Hc2 (T)		φab (deg)	µ0Hc2 (T)		φab (deg)	µ0Hc2 (T)
-180	0.83033		-180	0.58859		-180	0.52553		-180	0.57808		-180	0.43093		-180	0.38538		-180	0.41341		-180	0.33283		-180	0.3013		-180	0.3048		-180	0.26627		-180	0.24174		-180	0.23474		-180	0.21371		-180	0.1962
-179	0.83033		-179	0.58859		-179	0.52553		-179	0.57808		-179	0.43093		-179	0.38538		-179	0.41341		-179	0.33283		-179	0.3013		-179	0.3048		-179	0.26627		-179	0.24174		-179	0.23474		-179	0.21722		-179	0.1962
-178	0.83383		-178	0.59209		-178	0.52553		-178	0.57808		-178	0.43093		-178	0.38538		-178	0.41341		-178	0.33283		-178	0.3013		-178	0.3048		-178	0.26627		-178	0.24174		-178	0.23474		-178	0.21722		-178	0.1962
-177	0.83734		-177	0.59209		-177	0.52553		-177	0.58158		-177	0.43093		-177	0.38889		-177	0.41341		-177	0.33283		-177	0.3013		-177	0.3048		-177	0.26627		-177	0.24174		-177	0.23474		-177	0.21722		-177	0.1962
-176	0.84434		-176	0.59209		-176	0.52553		-176	0.58158		-176	0.43443		-176	0.38889		-176	0.41341		-176	0.33283		-176	0.3013		-176	0.3048		-176	0.26627		-176	0.24174		-176	0.23474		-176	0.21722		-176	0.1962
-175	0.85135		-175	0.59209		-175	0.52903		-175	0.58508		-175	0.43443		-175	0.38889		-175	0.41341		-175	0.33283		-175	0.3013		-175	0.3048		-175	0.26627		-175	0.24174		-175	0.23474		-175	0.21722		-175	0.1962
-174	0.86186		-174	0.59209		-174	0.52903		-174	0.58859		-174	0.43443		-174	0.38889		-174	0.41341		-174	0.33634		-174	0.3013		-174	0.3048		-174	0.26627		-174	0.24174		-174	0.23474		-174	0.21722		-174	0.1962
-173	0.87237		-173	0.5956		-173	0.52903		-173	0.59209		-173	0.43443		-173	0.38889		-173	0.41341		-173	0.33634		-173	0.3013		-173	0.3048		-173	0.26627		-173	0.24174		-173	0.23474		-173	0.21722		-173	0.1962
-172	0.88288		-172	0.5956		-172	0.52903		-172	0.5991		-172	0.43443		-172	0.38889		-172	0.41341		-172	0.33634		-172	0.3013		-172	0.3048		-172	0.26977		-172	0.24174		-172	0.23824		-172	0.21722		-172	0.1962
-171	0.8969		-171	0.5956		-171	0.53253		-171	0.6026		-171	0.43794		-171	0.39239		-171	0.41341		-171	0.33634		-171	0.3048		-171	0.3048		-171	0.26977		-171	0.24174		-171	0.23824		-171	0.21722		-171	0.1962
-170	0.91091		-170	0.5991		-170	0.53253		-170	0.60961		-170	0.43794		-170	0.39239		-170	0.41341		-170	0.33634		-170	0.3048		-170	0.3048		-170	0.26977		-170	0.24524		-170	0.23824		-170	0.21722		-170	0.1962
-169	0.92843		-169	0.6026		-169	0.53604		-169	0.61311		-169	0.43794		-169	0.39239		-169	0.41341		-169	0.33984		-169	0.3048		-169	0.3048		-169	0.26977		-169	0.24524		-169	0.23824		-169	0.21722		-169	0.1997
-168	0.94595		-168	0.6026		-168	0.53604		-168	0.62012		-168	0.44144		-168	0.3959		-168	0.41341		-168	0.33984		-168	0.3048		-168	0.3048		-168	0.26977		-168	0.24524		-168	0.23824		-168	0.22072		-168	0.1997
-167	0.96346		-167	0.60611		-167	0.53954		-167	0.62713		-167	0.44144		-167	0.3959		-167	0.41692		-167	0.33984		-167	0.30831		-167	0.3048		-167	0.27327		-167	0.24524		-167	0.23824		-167	0.22072		-167	0.1997
-166	0.98448		-166	0.60611		-166	0.53954		-166	0.63413		-166	0.44494		-166	0.3994		-166	0.41692		-166	0.34334		-166	0.30831		-166	0.3048		-166	0.27327		-166	0.24524		-166	0.23824		-166	0.22072		-166	0.1997
-165	1.00551		-165	0.60961		-165	0.54304		-165	0.64465		-165	0.44494		-165	0.3994		-165	0.41692		-165	0.34334		-165	0.30831		-165	0.3048		-165	0.27327		-165	0.24875		-165	0.23824		-165	0.22072		-165	0.1997
-164	1.02653		-164	0.61311		-164	0.54655		-164	0.65165		-164	0.44845		-164	0.3994		-164	0.41692		-164	0.34685		-164	0.31181		-164	0.3048		-164	0.27678		-164	0.24875		-164	0.23824		-164	0.22072		-164	0.2032
-163	1.04755		-163	0.61662		-163	0.55005		-163	0.65866		-163	0.44845		-163	0.4029		-163	0.41692		-163	0.34685		-163	0.31181		-163	0.3048		-163	0.27678		-163	0.24875		-163	0.24174		-163	0.22422		-163	0.2032
-162	1.07207		-162	0.62012		-162	0.55005		-162	0.66567		-162	0.45195		-162	0.40641		-162	0.41692		-162	0.34685		-162	0.31532		-162	0.30831		-162	0.27678		-162	0.25225		-162	0.24174		-162	0.22422		-162	0.2032
-161	1.09309		-161	0.62362		-161	0.55355		-161	0.67267		-161	0.45546		-161	0.40641		-161	0.42042		-161	0.35035		-161	0.31532		-161	0.30831		-161	0.28028		-161	0.25225		-161	0.24174		-161	0.22422		-161	0.2032
-160	1.11411		-160	0.62713		-160	0.55706		-160	0.68318		-160	0.45896		-160	0.40991		-160	0.42042		-160	0.35385		-160	0.31532		-160	0.30831		-160	0.28028		-160	0.25225		-160	0.24174		-160	0.22773		-160	0.20671
-159	1.13864		-159	0.63063		-159	0.56056		-159	0.69019		-159	0.45896		-159	0.41341		-159	0.42042		-159	0.35385		-159	0.31882		-159	0.30831		-159	0.28378		-159	0.25576		-159	0.24174		-159	0.22773		-159	0.20671
-158	1.15966		-158	0.63413		-158	0.56406		-158	0.6972		-158	0.46246		-158	0.41341		-158	0.42392		-158	0.35736		-158	0.32232		-158	0.30831		-158	0.28378		-158	0.25576		-158	0.24524		-158	0.22773		-158	0.20671
-157	1.18068		-157	0.64114		-157	0.56757		-157	0.7042		-157	0.46597		-157	0.41692		-157	0.42392		-157	0.35736		-157	0.32232		-157	0.31181		-157	0.28378		-157	0.25926		-157	0.24524		-157	0.23123		-157	0.21021
-156	1.1982		-156	0.64465		-156	0.57457		-156	0.70771		-156	0.46947		-156	0.42042		-156	0.42392		-156	0.36086		-156	0.32583		-156	0.31181		-156	0.28729		-156	0.25926		-156	0.24524		-156	0.23123		-156	0.21021
-155	1.21572		-155	0.64815		-155	0.57808		-155	0.71471		-155	0.47297		-155	0.42392		-155	0.42743		-155	0.36436		-155	0.32583		-155	0.31181		-155	0.29079		-155	0.26276		-155	0.24524		-155	0.23474		-155	0.21021
-154	1.22973		-154	0.65516		-154	0.58158		-154	0.71822		-154	0.47648		-154	0.42743		-154	0.43093		-154	0.36436		-154	0.32933		-154	0.31532		-154	0.29079		-154	0.26276		-154	0.24875		-154	0.23474		-154	0.21371
-153	1.24024		-153	0.66216		-153	0.58859		-153	0.72523		-153	0.47998		-153	0.43093		-153	0.43093		-153	0.36787		-153	0.33283		-153	0.31532		-153	0.29429		-153	0.26627		-153	0.24875		-153	0.23474		-153	0.21371
-152	1.25075		-152	0.66567		-152	0.59209		-152	0.72873		-152	0.48348		-152	0.43443		-152	0.43443		-152	0.37137		-152	0.33283		-152	0.31882		-152	0.29429		-152	0.26627		-152	0.24875		-152	0.23824		-152	0.21722
-151	1.25425		-151	0.67267		-151	0.5991		-151	0.72873		-151	0.48699		-151	0.43794		-151	0.43443		-151	0.37488		-151	0.33634		-151	0.31882		-151	0.2978		-151	0.26977		-151	0.25225		-151	0.23824		-151	0.21722
-150	1.25776		-150	0.67968		-150	0.6026		-150	0.73223		-150	0.49399		-150	0.44144		-150	0.43794		-150	0.37838		-150	0.33984		-150	0.32232		-150	0.3013		-150	0.26977		-150	0.25225		-150	0.24174		-150	0.22072
-149	1.25776		-149	0.68669		-149	0.60961		-149	0.73223		-149	0.4975		-149	0.44494		-149	0.44144		-149	0.38188		-149	0.34334		-149	0.32232		-149	0.3013		-149	0.27327		-149	0.25576		-149	0.24524		-149	0.22072
-148	1.25425		-148	0.69369		-148	0.61662		-148	0.73223		-148	0.501		-148	0.44845		-148	0.44494		-148	0.38538		-148	0.34685		-148	0.32583		-148	0.3048		-148	0.27678		-148	0.25576		-148	0.24524		-148	0.22422
-147	1.24725		-147	0.7007		-147	0.62362		-147	0.73223		-147	0.50801		-147	0.45546		-147	0.44845		-147	0.38889		-147	0.35035		-147	0.32933		-147	0.30831		-147	0.28028		-147	0.25926		-147	0.24875		-147	0.22422
-146	1.23674		-146	0.70771		-146	0.63063		-146	0.73223		-146	0.51151		-146	0.45896		-146	0.45195		-146	0.39239		-146	0.35385		-146	0.33283		-146	0.31181		-146	0.28028		-146	0.25926		-146	0.24875		-146	0.22773
-145	1.22272		-145	0.71471		-145	0.63764		-145	0.72873		-145	0.51852		-145	0.46246		-145	0.45546		-145	0.3959		-145	0.35736		-145	0.33283		-145	0.31532		-145	0.28378		-145	0.26276		-145	0.25225		-145	0.22773
-144	1.20871		-144	0.72523		-144	0.64465		-144	0.72873		-144	0.52553		-144	0.46947		-144	0.45896		-144	0.3994		-144	0.36086		-144	0.33634		-144	0.31532		-144	0.28729		-144	0.26276		-144	0.25576		-144	0.23123
-143	1.19119		-143	0.73223		-143	0.65165		-143	0.72523		-143	0.52903		-143	0.47297		-143	0.46246		-143	0.40641		-143	0.36436		-143	0.33984		-143	0.31882		-143	0.29079		-143	0.26627		-143	0.25576		-143	0.23474
-142	1.17367		-142	0.74274		-142	0.65866		-142	0.72172		-142	0.53604		-142	0.47998		-142	0.46597		-142	0.40991		-142	0.36787		-142	0.34334		-142	0.32232		-142	0.29429		-142	0.26977		-142	0.25926		-142	0.23474
-141	1.15616		-141	0.75325		-141	0.66917		-141	0.71822		-141	0.54304		-141	0.48699		-141	0.46947		-141	0.41341		-141	0.37137		-141	0.34685		-141	0.32583		-141	0.2978		-141	0.26977		-141	0.26276		-141	0.23824
-140	1.13864		-140	0.76376		-140	0.67618		-140	0.71471		-140	0.55005		-140	0.49049		-140	0.47297		-140	0.42042		-140	0.37838		-140	0.35035		-140	0.32933		-140	0.2978		-140	0.27327		-140	0.26627		-140	0.24174
-139	1.12112		-139	0.77427		-139	0.68669		-139	0.71121		-139	0.55706		-139	0.4975		-139	0.47648		-139	0.42392		-139	0.38188		-139	0.35385		-139	0.33634		-139	0.3013		-139	0.27678		-139	0.26627		-139	0.24524
-138	1.1036		-138	0.78478		-138	0.6972		-138	0.70771		-138	0.56406		-138	0.5045		-138	0.47998		-138	0.43093		-138	0.38538		-138	0.35736		-138	0.33984		-138	0.30831		-138	0.28028		-138	0.26977		-138	0.24524
-137	1.08609		-137	0.7988		-137	0.70771		-137	0.7042		-137	0.57107		-137	0.51151		-137	0.48348		-137	0.43443		-137	0.39239		-137	0.36086		-137	0.34334		-137	0.31181		-137	0.28378		-137	0.27327		-137	0.24875
-136	1.06857		-136	0.80931		-136	0.71822		-136	0.7007		-136	0.58158		-136	0.51852		-136	0.48699		-136	0.44144		-136	0.3959		-136	0.36436		-136	0.34685		-136	0.31532		-136	0.28378		-136	0.27678		-136	0.25225
-135	1.05455		-135	0.82332		-135	0.72873		-135	0.7007		-135	0.58859		-135	0.52553		-135	0.49049		-135	0.44845		-135	0.4029		-135	0.36787		-135	0.35035		-135	0.31882		-135	0.28729		-135	0.28028		-135	0.25576
-134	1.04054		-134	0.83734		-134	0.73924		-134	0.6972		-134	0.5991		-134	0.53604		-134	0.49399		-134	0.45195		-134	0.40991		-134	0.37137		-134	0.35736		-134	0.32232		-134	0.29079		-134	0.28378		-134	0.25926
-133	1.03003		-133	0.85135		-133	0.75325		-133	0.69369		-133	0.60961		-133	0.54304		-133	0.4975		-133	0.45896		-133	0.41341		-133	0.37488		-133	0.36086		-133	0.32583		-133	0.29429		-133	0.28729		-133	0.26276
-132	1.01952		-132	0.86537		-132	0.76727		-132	0.69369		-132	0.61662		-132	0.55355		-132	0.501		-132	0.46597		-132	0.42042		-132	0.37838		-132	0.36787		-132	0.33283		-132	0.2978		-132	0.29079		-132	0.26627
-131	1.01251		-131	0.88288		-131	0.78128		-131	0.69369		-131	0.62713		-131	0.56056		-131	0.5045		-131	0.47297		-131	0.42743		-131	0.38538		-131	0.37137		-131	0.33634		-131	0.3013		-131	0.29429		-131	0.26977
-130	1.00901		-130	0.8969		-130	0.79529		-130	0.69369		-130	0.63764		-130	0.57107		-130	0.50801		-130	0.48348		-130	0.43443		-130	0.38889		-130	0.37838		-130	0.34334		-130	0.3048		-130	0.2978		-130	0.27327
-129	1.00551		-129	0.91441		-129	0.80931		-129	0.6972		-129	0.65165		-129	0.58158		-129	0.51151		-129	0.49049		-129	0.44144		-129	0.39239		-129	0.38188		-129	0.34685		-129	0.30831		-129	0.3048		-129	0.27678
-128	1.00551		-128	0.93544		-128	0.82332		-128	0.6972		-128	0.66216		-128	0.59209		-128	0.51502		-128	0.4975		-128	0.44845		-128	0.3959		-128	0.38889		-128	0.35385		-128	0.31181		-128	0.30831		-128	0.28028
-127	1.00551		-127	0.95295		-127	0.84084		-127	0.7007		-127	0.67618		-127	0.6026		-127	0.51852		-127	0.50801		-127	0.45546		-127	0.3994		-127	0.3959		-127	0.35736		-127	0.31532		-127	0.31181		-127	0.28378
-126	1.00901		-126	0.97397		-126	0.85836		-126	0.7042		-126	0.68669		-126	0.61311		-126	0.52202		-126	0.51502		-126	0.46246		-126	0.4029		-126	0.4029		-126	0.36436		-126	0.31882		-126	0.31882		-126	0.29079
-125	1.01602		-125	0.99499		-125	0.87588		-125	0.71121		-125	0.7007		-125	0.62362		-125	0.52903		-125	0.52553		-125	0.47297		-125	0.40991		-125	0.40641		-125	0.37137		-125	0.32232		-125	0.32232		-125	0.29429
-124	1.02653		-124	1.01602		-124	0.8969		-124	0.71822		-124	0.71471		-124	0.63764		-124	0.53253		-124	0.53604		-124	0.47998		-124	0.41341		-124	0.41341		-124	0.37488		-124	0.32583		-124	0.32583		-124	0.2978
-123	1.03704		-123	1.04054		-123	0.91441		-123	0.72523		-123	0.72873		-123	0.65165		-123	0.53954		-123	0.54304		-123	0.49049		-123	0.41692		-123	0.42042		-123	0.38188		-123	0.32933		-123	0.33283		-123	0.3048
-122	1.05105		-122	1.06507		-122	0.93544		-122	0.73574		-122	0.74625		-122	0.66567		-122	0.54655		-122	0.55355		-122	0.501		-122	0.42392		-122	0.43093		-122	0.38889		-122	0.33283		-122	0.33634		-122	0.30831
-121	1.06507		-121	1.08959		-121	0.95996		-121	0.74274		-121	0.76026		-121	0.67968		-121	0.55355		-121	0.56757		-121	0.50801		-121	0.42743		-121	0.43794		-121	0.3959		-121	0.33634		-121	0.34334		-121	0.31532
-120	1.08609		-120	1.11762		-120	0.98098		-120	0.75676		-120	0.77778		-120	0.69369		-120	0.56056		-120	0.57808		-120	0.51852		-120	0.43443		-120	0.44494		-120	0.4029		-120	0.33984		-120	0.34685		-120	0.31882
-119	1.1036		-119	1.14565		-119	1.00551		-119	0.76727		-119	0.79529		-119	0.70771		-119	0.56757		-119	0.58859		-119	0.52903		-119	0.43794		-119	0.45195		-119	0.41341		-119	0.34334		-119	0.35385		-119	0.32583
-118	1.12813		-118	1.17718		-118	1.03353		-118	0.78128		-118	0.81632		-118	0.72523		-118	0.57808		-118	0.6026		-118	0.54304		-118	0.44494		-118	0.46246		-118	0.42042		-118	0.34685		-118	0.36086		-118	0.32933
-117	1.15265		-117	1.20871		-117	1.06156		-117	0.79529		-117	0.83383		-117	0.74274		-117	0.58859		-117	0.61311		-117	0.55355		-117	0.45195		-117	0.46947		-117	0.42743		-117	0.35385		-117	0.36787		-117	0.33634
-116	1.17718		-116	1.24374		-116	1.08959		-116	0.81281		-116	0.85486		-116	0.76026		-116	0.5956		-116	0.62713		-116	0.56406		-116	0.45896		-116	0.47998		-116	0.43794		-116	0.35736		-116	0.37137		-116	0.34334
-115	1.20871		-115	1.27878		-115	1.11762		-115	0.83033		-115	0.87588		-115	0.77778		-115	0.60961		-115	0.64114		-115	0.57808		-115	0.46597		-115	0.49049		-115	0.44494		-115	0.36086		-115	0.37838		-115	0.34685
-114	1.24024		-114	1.31732		-114	1.14915		-114	0.84785		-114	0.9004		-114	0.7988		-114	0.62012		-114	0.65516		-114	0.59209		-114	0.47297		-114	0.4975		-114	0.45546		-114	0.36787		-114	0.38538		-114	0.35385
-113	1.27177		-113	1.35586		-113	1.18418		-113	0.86887		-113	0.92142		-113	0.81982		-113	0.63063		-113	0.67267		-113	0.6026		-113	0.47998		-113	0.50801		-113	0.46246		-113	0.37137		-113	0.39239		-113	0.36086
-112	1.30681		-112	1.3979		-112	1.21922		-112	0.88639		-112	0.94595		-112	0.84084		-112	0.64465		-112	0.68669		-112	0.61662		-112	0.49049		-112	0.51852		-112	0.47297		-112	0.37838		-112	0.3994		-112	0.36787
-111	1.34535		-111	1.43994		-111	1.25425		-111	0.91091		-111	0.97397		-111	0.86186		-111	0.65866		-111	0.7007		-111	0.63063		-111	0.4975		-111	0.52903		-111	0.48348		-111	0.38538		-111	0.40641		-111	0.37488
-110	1.38739		-110	1.48549		-110	1.29279		-110	0.93193		-110	0.9985		-110	0.88639		-110	0.67267		-110	0.71822		-110	0.64815		-110	0.50801		-110	0.53954		-110	0.49399		-110	0.38889		-110	0.41341		-110	0.38188
-109	1.42943		-109	1.53453		-109	1.33133		-109	0.95646		-109	1.02653		-109	0.90741		-109	0.68669		-109	0.73574		-109	0.66216		-109	0.51502		-109	0.55005		-109	0.5045		-109	0.3959		-109	0.42042		-109	0.38889
-108	1.47147		-108	1.58709		-108	1.37337		-108	0.98098		-108	1.05455		-108	0.93193		-108	0.7007		-108	0.75325		-108	0.67618		-108	0.52553		-108	0.56056		-108	0.51151		-108	0.4029		-108	0.42743		-108	0.3959
-107	1.52052		-107	1.63964		-107	1.41542		-107	1.00551		-107	1.08609		-107	0.95996		-107	0.71471		-107	0.77077		-107	0.69369		-107	0.53604		-107	0.57107		-107	0.52202		-107	0.40641		-107	0.43443		-107	0.4029
-106	1.56957		-106	1.6957		-106	1.46096		-106	1.03353		-106	1.11411		-106	0.98448		-106	0.73223		-106	0.78829		-106	0.71121		-106	0.54304		-106	0.58508		-106	0.53253		-106	0.41341		-106	0.43794		-106	0.40991
-105	1.61862		-105	1.75175		-105	1.51001		-105	1.06156		-105	1.14565		-105	1.01251		-105	0.74625		-105	0.80581		-105	0.72523		-105	0.55355		-105	0.5956		-105	0.54304		-105	0.42042		-105	0.44494		-105	0.41692
-104	1.67117		-104	1.81131		-104	1.55556		-104	1.08609		-104	1.17718		-104	1.03704		-104	0.76376		-104	0.82683		-104	0.74274		-104	0.56406		-104	0.60611		-104	0.55355		-104	0.42392		-104	0.45195		-104	0.42042
-103	1.72723		-103	1.87437		-103	1.6046		-103	1.11411		-103	1.21221		-103	1.06507		-103	0.77778		-103	0.84434		-103	0.76026		-103	0.57107		-103	0.61662		-103	0.56406		-103	0.43093		-103	0.45896		-103	0.42743
-102	1.77978		-102	1.93744		-102	1.65365		-102	1.14565		-102	1.24374		-102	1.09309		-102	0.79529		-102	0.86186		-102	0.77427		-102	0.58158		-102	0.62713		-102	0.57457		-102	0.43443		-102	0.46597		-102	0.43443
-101	1.83584		-101	2.0005		-101	1.70621		-101	1.17367		-101	1.27528		-101	1.12112		-101	0.80931		-101	0.87938		-101	0.79179		-101	0.58859		-101	0.63764		-101	0.58508		-101	0.43794		-101	0.46947		-101	0.44144
-100	1.89189		-100	2.06356		-100	1.75526		-100	1.2017		-100	1.31031		-100	1.14915		-100	0.82332		-100	0.8969		-100	0.80931		-100	0.5991		-100	0.64815		-100	0.5956		-100	0.44494		-100	0.47648		-100	0.44494
-99	1.94795		-99	2.12663		-99	1.8043		-99	1.22623		-99	1.34184		-99	1.17367		-99	0.83734		-99	0.91441		-99	0.82332		-99	0.60611		-99	0.65516		-99	0.6026		-99	0.44845		-99	0.47998		-99	0.45195
-98	2.004		-98	2.18969		-98	1.85335		-98	1.25425		-98	1.36987		-98	1.1982		-98	0.85135		-98	0.93193		-98	0.83734		-98	0.61311		-98	0.66567		-98	0.61311		-98	0.45195		-98	0.48348		-98	0.45546
-97	2.05305		-97	2.24925		-97	1.8989		-97	1.27878		-97	1.4014		-97	1.22272		-97	0.86537		-97	0.94595		-97	0.85135		-97	0.62012		-97	0.67267		-97	0.62012		-97	0.45195		-97	0.48699		-97	0.46246
-96	2.1021		-96	2.3018		-96	1.94094		-96	1.3033		-96	1.42593		-96	1.24725		-96	0.87588		-96	0.95996		-96	0.86186		-96	0.62362		-96	0.67968		-96	0.62713		-96	0.45546		-96	0.49049		-96	0.46597
-95	2.14765		-95	2.35435		-95	1.97598		-95	1.32082		-95	1.45045		-95	1.26476		-95	0.88639		-95	0.97047		-95	0.87237		-95	0.63063		-95	0.68669		-95	0.63413		-95	0.45896		-95	0.49399		-95	0.46947
-94	2.18268		-94	2.3964		-94	2.01101		-94	1.33834		-94	1.47147		-94	1.28228		-94	0.89339		-94	0.98098		-94	0.88288		-94	0.63413		-94	0.69019		-94	0.63764		-94	0.45896		-94	0.4975		-94	0.46947
-93	2.21421		-93	2.43143		-93	2.03554		-93	1.35235		-93	1.48549		-93	1.2963		-93	0.9004		-93	0.98799		-93	0.88989		-93	0.63764		-93	0.69369		-93	0.64114		-93	0.46246		-93	0.4975		-93	0.47297
-92	2.23874		-92	2.45946		-92	2.05656		-92	1.36286		-92	1.4995		-92	1.30681		-92	0.90741		-92	0.99499		-92	0.8969		-92	0.64114		-92	0.6972		-92	0.64465		-92	0.46246		-92	0.4975		-92	0.47297
-91	2.24925		-91	2.47347		-91	2.06707		-91	1.36987		-91	1.50651		-91	1.31031		-91	0.91091		-91	0.9985		-91	0.9004		-91	0.64114		-91	0.7007		-91	0.64815		-91	0.46246		-91	0.501		-91	0.47648
-90	2.25626		-90	2.48048		-90	2.07407		-90	1.37337		-90	1.51001		-90	1.31381		-90	0.91091		-90	0.9985		-90	0.9004		-90	0.64114		-90	0.7007		-90	0.64815		-90	0.46246		-90	0.501		-90	0.47648
-89	2.24925		-89	2.47347		-89	2.06707		-89	1.36987		-89	1.50651		-89	1.31031		-89	0.91091		-89	0.9985		-89	0.9004		-89	0.64114		-89	0.7007		-89	0.64815		-89	0.46246		-89	0.501		-89	0.47648
-88	2.23874		-88	2.45946		-88	2.05656		-88	1.36286		-88	1.4995		-88	1.30681		-88	0.90741		-88	0.99499		-88	0.8969		-88	0.64114		-88	0.6972		-88	0.64465		-88	0.46246		-88	0.4975		-88	0.47297
-87	2.21421		-87	2.43143		-87	2.03554		-87	1.35235		-87	1.48549		-87	1.2963		-87	0.9004		-87	0.98799		-87	0.88989		-87	0.63764		-87	0.69369		-87	0.64114		-87	0.46246		-87	0.4975		-87	0.47297
-86	2.18268		-86	2.3964		-86	2.01101		-86	1.33834		-86	1.47147		-86	1.28228		-86	0.89339		-86	0.98098		-86	0.88288		-86	0.63413		-86	0.69019		-86	0.63764		-86	0.45896		-86	0.4975		-86	0.46947
-85	2.14765		-85	2.35435		-85	1.97598		-85	1.32082		-85	1.45045		-85	1.26476		-85	0.88639		-85	0.97047		-85	0.87237		-85	0.63063		-85	0.68669		-85	0.63413		-85	0.45896		-85	0.49399		-85	0.46947
-84	2.1021		-84	2.3018		-84	1.94094		-84	1.3033		-84	1.42593		-84	1.24725		-84	0.87588		-84	0.95996		-84	0.86186		-84	0.62362		-84	0.67968		-84	0.62713		-84	0.45546		-84	0.49049		-84	0.46597
-83	2.05305		-83	2.24925		-83	1.8989		-83	1.27878		-83	1.4014		-83	1.22272		-83	0.86537		-83	0.94595		-83	0.85135		-83	0.62012		-83	0.67267		-83	0.62012		-83	0.45195		-83	0.48699		-83	0.46246
-82	2.004		-82	2.18969		-82	1.85335		-82	1.25425		-82	1.36987		-82	1.1982		-82	0.85135		-82	0.93193		-82	0.83734		-82	0.61311		-82	0.66567		-82	0.61311		-82	0.45195		-82	0.48348		-82	0.45546
-81	1.94795		-81	2.12663		-81	1.8043		-81	1.22623		-81	1.34184		-81	1.17367		-81	0.83734		-81	0.91441		-81	0.82332		-81	0.60611		-81	0.65516		-81	0.6026		-81	0.44845		-81	0.47998		-81	0.45195
-80	1.89189		-80	2.06356		-80	1.75526		-80	1.2017		-80	1.31031		-80	1.14915		-80	0.82332		-80	0.8969		-80	0.80931		-80	0.5991		-80	0.64815		-80	0.5956		-80	0.44494		-80	0.47648		-80	0.44494
-79	1.83584		-79	2.0005		-79	1.70621		-79	1.17367		-79	1.27528		-79	1.12112		-79	0.80931		-79	0.87938		-79	0.79179		-79	0.58859		-79	0.63764		-79	0.58508		-79	0.43794		-79	0.46947		-79	0.44144
-78	1.77978		-78	1.93744		-78	1.65365		-78	1.14565		-78	1.24374		-78	1.09309		-78	0.79529		-78	0.86186		-78	0.77427		-78	0.58158		-78	0.62713		-78	0.57457		-78	0.43443		-78	0.46597		-78	0.43443
-77	1.72723		-77	1.87437		-77	1.6046		-77	1.11411		-77	1.21221		-77	1.06507		-77	0.77778		-77	0.84434		-77	0.76026		-77	0.57107		-77	0.61662		-77	0.56406		-77	0.43093		-77	0.45896		-77	0.42743
-76	1.67117		-76	1.81131		-76	1.55556		-76	1.08609		-76	1.17718		-76	1.03704		-76	0.76376		-76	0.82683		-76	0.74274		-76	0.56406		-76	0.60611		-76	0.55355		-76	0.42392		-76	0.45195		-76	0.42042
-75	1.61862		-75	1.75175		-75	1.51001		-75	1.06156		-75	1.14565		-75	1.01251		-75	0.74625		-75	0.80581		-75	0.72523		-75	0.55355		-75	0.5956		-75	0.54304		-75	0.42042		-75	0.44494		-75	0.41692
-74	1.56957		-74	1.6957		-74	1.46096		-74	1.03353		-74	1.11411		-74	0.98448		-74	0.73223		-74	0.78829		-74	0.71121		-74	0.54304		-74	0.58508		-74	0.53253		-74	0.41341		-74	0.43794		-74	0.40991
-73	1.52052		-73	1.63964		-73	1.41542		-73	1.00551		-73	1.08609		-73	0.95996		-73	0.71471		-73	0.77077		-73	0.69369		-73	0.53604		-73	0.57107		-73	0.52202		-73	0.40641		-73	0.43443		-73	0.4029
-72	1.47147		-72	1.58709		-72	1.37337		-72	0.98098		-72	1.05455		-72	0.93193		-72	0.7007		-72	0.75325		-72	0.67618		-72	0.52553		-72	0.56056		-72	0.51151		-72	0.4029		-72	0.42743		-72	0.3959
-71	1.42943		-71	1.53453		-71	1.33133		-71	0.95646		-71	1.02653		-71	0.90741		-71	0.68669		-71	0.73574		-71	0.66216		-71	0.51502		-71	0.55005		-71	0.5045		-71	0.3959		-71	0.42042		-71	0.38889
-70	1.38739		-70	1.48549		-70	1.29279		-70	0.93193		-70	0.9985		-70	0.88639		-70	0.67267		-70	0.71822		-70	0.64815		-70	0.50801		-70	0.53954		-70	0.49399		-70	0.38889		-70	0.41341		-70	0.38188
-69	1.34535		-69	1.43994		-69	1.25425		-69	0.91091		-69	0.97397		-69	0.86186		-69	0.65866		-69	0.7007		-69	0.63063		-69	0.4975		-69	0.52903		-69	0.48348		-69	0.38538		-69	0.40641		-69	0.37488
-68	1.30681		-68	1.3979		-68	1.21922		-68	0.88639		-68	0.94595		-68	0.84084		-68	0.64465		-68	0.68669		-68	0.61662		-68	0.49049		-68	0.51852		-68	0.47297		-68	0.37838		-68	0.3994		-68	0.36787
-67	1.27177		-67	1.35586		-67	1.18418		-67	0.86887		-67	0.92142		-67	0.81982		-67	0.63063		-67	0.67267		-67	0.6026		-67	0.47998		-67	0.50801		-67	0.46246		-67	0.37137		-67	0.39239		-67	0.36086
-66	1.24024		-66	1.31732		-66	1.14915		-66	0.84785		-66	0.9004		-66	0.7988		-66	0.62012		-66	0.65516		-66	0.59209		-66	0.47297		-66	0.4975		-66	0.45546		-66	0.36787		-66	0.38538		-66	0.35385
-65	1.20871		-65	1.27878		-65	1.11762		-65	0.83033		-65	0.87588		-65	0.77778		-65	0.60961		-65	0.64114		-65	0.57808		-65	0.46597		-65	0.49049		-65	0.44494		-65	0.36086		-65	0.37838		-65	0.34685
-64	1.17718		-64	1.24374		-64	1.08959		-64	0.81281		-64	0.85486		-64	0.76026		-64	0.5956		-64	0.62713		-64	0.56406		-64	0.45896		-64	0.47998		-64	0.43794		-64	0.35736		-64	0.37137		-64	0.34334
-63	1.15265		-63	1.20871		-63	1.06156		-63	0.79529		-63	0.83383		-63	0.74274		-63	0.58859		-63	0.61311		-63	0.55355		-63	0.45195		-63	0.46947		-63	0.42743		-63	0.35385		-63	0.36787		-63	0.33634
-62	1.12813		-62	1.17718		-62	1.03353		-62	0.78128		-62	0.81632		-62	0.72523		-62	0.57808		-62	0.6026		-62	0.54304		-62	0.44494		-62	0.46246		-62	0.42042		-62	0.34685		-62	0.36086		-62	0.32933
-61	1.1036		-61	1.14565		-61	1.00551		-61	0.76727		-61	0.79529		-61	0.70771		-61	0.56757		-61	0.58859		-61	0.52903		-61	0.43794		-61	0.45195		-61	0.41341		-61	0.34334		-61	0.35385		-61	0.32583
-60	1.08609		-60	1.11762		-60	0.98098		-60	0.75676		-60	0.77778		-60	0.69369		-60	0.56056		-60	0.57808		-60	0.51852		-60	0.43443		-60	0.44494		-60	0.4029		-60	0.33984		-60	0.34685		-60	0.31882
-59	1.06507		-59	1.08959		-59	0.95996		-59	0.74274		-59	0.76026		-59	0.67968		-59	0.55355		-59	0.56757		-59	0.50801		-59	0.42743		-59	0.43794		-59	0.3959		-59	0.33634		-59	0.34334		-59	0.31532
-58	1.05105		-58	1.06507		-58	0.93544		-58	0.73574		-58	0.74625		-58	0.66567		-58	0.54655		-58	0.55355		-58	0.501		-58	0.42392		-58	0.43093		-58	0.38889		-58	0.33283		-58	0.33634		-58	0.30831
-57	1.03704		-57	1.04054		-57	0.91441		-57	0.72523		-57	0.72873		-57	0.65165		-57	0.53954		-57	0.54304		-57	0.49049		-57	0.41692		-57	0.42042		-57	0.38188		-57	0.32933		-57	0.33283		-57	0.3048
-56	1.02653		-56	1.01602		-56	0.8969		-56	0.71822		-56	0.71471		-56	0.63764		-56	0.53253		-56	0.53604		-56	0.47998		-56	0.41341		-56	0.41341		-56	0.37488		-56	0.32583		-56	0.32583		-56	0.2978
-55	1.01602		-55	0.99499		-55	0.87588		-55	0.71121		-55	0.7007		-55	0.62362		-55	0.52903		-55	0.52553		-55	0.47297		-55	0.40991		-55	0.40641		-55	0.37137		-55	0.32232		-55	0.32232		-55	0.29429
-54	1.00901		-54	0.97397		-54	0.85836		-54	0.7042		-54	0.68669		-54	0.61311		-54	0.52202		-54	0.51502		-54	0.46246		-54	0.4029		-54	0.4029		-54	0.36436		-54	0.31882		-54	0.31882		-54	0.29079
-53	1.00551		-53	0.95295		-53	0.84084		-53	0.7007		-53	0.67618		-53	0.6026		-53	0.51852		-53	0.50801		-53	0.45546		-53	0.3994		-53	0.3959		-53	0.35736		-53	0.31532		-53	0.31181		-53	0.28378
-52	1.00551		-52	0.93544		-52	0.82332		-52	0.6972		-52	0.66216		-52	0.59209		-52	0.51502		-52	0.4975		-52	0.44845		-52	0.3959		-52	0.38889		-52	0.35385		-52	0.31181		-52	0.30831		-52	0.28028
-51	1.00551		-51	0.91441		-51	0.80931		-51	0.6972		-51	0.65165		-51	0.58158		-51	0.51151		-51	0.49049		-51	0.44144		-51	0.39239		-51	0.38188		-51	0.34685		-51	0.30831		-51	0.3048		-51	0.27678
-50	1.00901		-50	0.8969		-50	0.79529		-50	0.69369		-50	0.63764		-50	0.57107		-50	0.50801		-50	0.48348		-50	0.43443		-50	0.38889		-50	0.37838		-50	0.34334		-50	0.3048		-50	0.2978		-50	0.27327
-49	1.01251		-49	0.88288		-49	0.78128		-49	0.69369		-49	0.62713		-49	0.56056		-49	0.5045		-49	0.47297		-49	0.42743		-49	0.38538		-49	0.37137		-49	0.33634		-49	0.3013		-49	0.29429		-49	0.26977
-48	1.01952		-48	0.86537		-48	0.76727		-48	0.69369		-48	0.61662		-48	0.55355		-48	0.501		-48	0.46597		-48	0.42042		-48	0.37838		-48	0.36787		-48	0.33283		-48	0.2978		-48	0.29079		-48	0.26627
-47	1.03003		-47	0.85135		-47	0.75325		-47	0.69369		-47	0.60961		-47	0.54304		-47	0.4975		-47	0.45896		-47	0.41341		-47	0.37488		-47	0.36086		-47	0.32583		-47	0.29429		-47	0.28729		-47	0.26276
-46	1.04054		-46	0.83734		-46	0.73924		-46	0.6972		-46	0.5991		-46	0.53604		-46	0.49399		-46	0.45195		-46	0.40991		-46	0.37137		-46	0.35736		-46	0.32232		-46	0.29079		-46	0.28378		-46	0.25926
-45	1.05455		-45	0.82332		-45	0.72873		-45	0.7007		-45	0.58859		-45	0.52553		-45	0.49049		-45	0.44845		-45	0.4029		-45	0.36787		-45	0.35035		-45	0.31882		-45	0.28729		-45	0.28028		-45	0.25576
-44	1.06857		-44	0.80931		-44	0.71822		-44	0.7007		-44	0.58158		-44	0.51852		-44	0.48699		-44	0.44144		-44	0.3959		-44	0.36436		-44	0.34685		-44	0.31532		-44	0.28378		-44	0.27678		-44	0.25225
-43	1.08609		-43	0.7988		-43	0.70771		-43	0.7042		-43	0.57107		-43	0.51151		-43	0.48348		-43	0.43443		-43	0.39239		-43	0.36086		-43	0.34334		-43	0.31181		-43	0.28378		-43	0.27327		-43	0.24875
-42	1.1036		-42	0.78478		-42	0.6972		-42	0.70771		-42	0.56406		-42	0.5045		-42	0.47998		-42	0.43093		-42	0.38538		-42	0.35736		-42	0.33984		-42	0.30831		-42	0.28028		-42	0.26977		-42	0.24524
-41	1.12112		-41	0.77427		-41	0.68669		-41	0.71121		-41	0.55706		-41	0.4975		-41	0.47648		-41	0.42392		-41	0.38188		-41	0.35385		-41	0.33634		-41	0.3013		-41	0.27678		-41	0.26627		-41	0.24524
-40	1.13864		-40	0.76376		-40	0.67618		-40	0.71471		-40	0.55005		-40	0.49049		-40	0.47297		-40	0.42042		-40	0.37838		-40	0.35035		-40	0.32933		-40	0.2978		-40	0.27327		-40	0.26627		-40	0.24174
-39	1.15616		-39	0.75325		-39	0.66917		-39	0.71822		-39	0.54304		-39	0.48699		-39	0.46947		-39	0.41341		-39	0.37137		-39	0.34685		-39	0.32583		-39	0.2978		-39	0.26977		-39	0.26276		-39	0.23824
-38	1.17367		-38	0.74274		-38	0.65866		-38	0.72172		-38	0.53604		-38	0.47998		-38	0.46597		-38	0.40991		-38	0.36787		-38	0.34334		-38	0.32232		-38	0.29429		-38	0.26977		-38	0.25926		-38	0.23474
-37	1.19119		-37	0.73223		-37	0.65165		-37	0.72523		-37	0.52903		-37	0.47297		-37	0.46246		-37	0.40641		-37	0.36436		-37	0.33984		-37	0.31882		-37	0.29079		-37	0.26627		-37	0.25576		-37	0.23474
-36	1.20871		-36	0.72523		-36	0.64465		-36	0.72873		-36	0.52553		-36	0.46947		-36	0.45896		-36	0.3994		-36	0.36086		-36	0.33634		-36	0.31532		-36	0.28729		-36	0.26276		-36	0.25576		-36	0.23123
-35	1.22272		-35	0.71471		-35	0.63764		-35	0.72873		-35	0.51852		-35	0.46246		-35	0.45546		-35	0.3959		-35	0.35736		-35	0.33283		-35	0.31532		-35	0.28378		-35	0.26276		-35	0.25225		-35	0.22773
-34	1.23674		-34	0.70771		-34	0.63063		-34	0.73223		-34	0.51151		-34	0.45896		-34	0.45195		-34	0.39239		-34	0.35385		-34	0.33283		-34	0.31181		-34	0.28028		-34	0.25926		-34	0.24875		-34	0.22773
-33	1.24725		-33	0.7007		-33	0.62362		-33	0.73223		-33	0.50801		-33	0.45546		-33	0.44845		-33	0.38889		-33	0.35035		-33	0.32933		-33	0.30831		-33	0.28028		-33	0.25926		-33	0.24875		-33	0.22422
-32	1.25425		-32	0.69369		-32	0.61662		-32	0.73223		-32	0.501		-32	0.44845		-32	0.44494		-32	0.38538		-32	0.34685		-32	0.32583		-32	0.3048		-32	0.27678		-32	0.25576		-32	0.24524		-32	0.22422
-31	1.25776		-31	0.68669		-31	0.60961		-31	0.73223		-31	0.4975		-31	0.44494		-31	0.44144		-31	0.38188		-31	0.34334		-31	0.32232		-31	0.3013		-31	0.27327		-31	0.25576		-31	0.24524		-31	0.22072
-30	1.25776		-30	0.67968		-30	0.6026		-30	0.73223		-30	0.49399		-30	0.44144		-30	0.43794		-30	0.37838		-30	0.33984		-30	0.32232		-30	0.3013		-30	0.26977		-30	0.25225		-30	0.24174		-30	0.22072
-29	1.25425		-29	0.67267		-29	0.5991		-29	0.72873		-29	0.48699		-29	0.43794		-29	0.43443		-29	0.37488		-29	0.33634		-29	0.31882		-29	0.2978		-29	0.26977		-29	0.25225		-29	0.23824		-29	0.21722
-28	1.25075		-28	0.66567		-28	0.59209		-28	0.72873		-28	0.48348		-28	0.43443		-28	0.43443		-28	0.37137		-28	0.33283		-28	0.31882		-28	0.29429		-28	0.26627		-28	0.24875		-28	0.23824		-28	0.21722
-27	1.24024		-27	0.66216		-27	0.58859		-27	0.72523		-27	0.47998		-27	0.43093		-27	0.43093		-27	0.36787		-27	0.33283		-27	0.31532		-27	0.29429		-27	0.26627		-27	0.24875		-27	0.23474		-27	0.21371
-26	1.22973		-26	0.65516		-26	0.58158		-26	0.71822		-26	0.47648		-26	0.42743		-26	0.43093		-26	0.36436		-26	0.32933		-26	0.31532		-26	0.29079		-26	0.26276		-26	0.24875		-26	0.23474		-26	0.21371
-25	1.21572		-25	0.64815		-25	0.57808		-25	0.71471		-25	0.47297		-25	0.42392		-25	0.42743		-25	0.36436		-25	0.32583		-25	0.31181		-25	0.29079		-25	0.26276		-25	0.24524		-25	0.23474		-25	0.21021
-24	1.1982		-24	0.64465		-24	0.57457		-24	0.70771		-24	0.46947		-24	0.42042		-24	0.42392		-24	0.36086		-24	0.32583		-24	0.31181		-24	0.28729		-24	0.25926		-24	0.24524		-24	0.23123		-24	0.21021
-23	1.18068		-23	0.64114		-23	0.56757		-23	0.7042		-23	0.46597		-23	0.41692		-23	0.42392		-23	0.35736		-23	0.32232		-23	0.31181		-23	0.28378		-23	0.25926		-23	0.24524		-23	0.23123		-23	0.21021
-22	1.15966		-22	0.63413		-22	0.56406		-22	0.6972		-22	0.46246		-22	0.41341		-22	0.42392		-22	0.35736		-22	0.32232		-22	0.30831		-22	0.28378		-22	0.25576		-22	0.24524		-22	0.22773		-22	0.20671
-21	1.13864		-21	0.63063		-21	0.56056		-21	0.69019		-21	0.45896		-21	0.41341		-21	0.42042		-21	0.35385		-21	0.31882		-21	0.30831		-21	0.28378		-21	0.25576		-21	0.24174		-21	0.22773		-21	0.20671
-20	1.11411		-20	0.62713		-20	0.55706		-20	0.68318		-20	0.45896		-20	0.40991		-20	0.42042		-20	0.35385		-20	0.31532		-20	0.30831		-20	0.28028		-20	0.25225		-20	0.24174		-20	0.22773		-20	0.20671
-19	1.09309		-19	0.62362		-19	0.55355		-19	0.67267		-19	0.45546		-19	0.40641		-19	0.42042		-19	0.35035		-19	0.31532		-19	0.30831		-19	0.28028		-19	0.25225		-19	0.24174		-19	0.22422		-19	0.2032
-18	1.07207		-18	0.62012		-18	0.55005		-18	0.66567		-18	0.45195		-18	0.40641		-18	0.41692		-18	0.34685		-18	0.31532		-18	0.30831		-18	0.27678		-18	0.25225		-18	0.24174		-18	0.22422		-18	0.2032
-17	1.04755		-17	0.61662		-17	0.55005		-17	0.65866		-17	0.44845		-17	0.4029		-17	0.41692		-17	0.34685		-17	0.31181		-17	0.3048		-17	0.27678		-17	0.24875		-17	0.24174		-17	0.22422		-17	0.2032
-16	1.02653		-16	0.61311		-16	0.54655		-16	0.65165		-16	0.44845		-16	0.3994		-16	0.41692		-16	0.34685		-16	0.31181		-16	0.3048		-16	0.27678		-16	0.24875		-16	0.23824		-16	0.22072		-16	0.2032
-15	1.00551		-15	0.60961		-15	0.54304		-15	0.64465		-15	0.44494		-15	0.3994		-15	0.41692		-15	0.34334		-15	0.30831		-15	0.3048		-15	0.27327		-15	0.24875		-15	0.23824		-15	0.22072		-15	0.1997
-14	0.98448		-14	0.60611		-14	0.53954		-14	0.63413		-14	0.44494		-14	0.3994		-14	0.41692		-14	0.34334		-14	0.30831		-14	0.3048		-14	0.27327		-14	0.24524		-14	0.23824		-14	0.22072		-14	0.1997
-13	0.96346		-13	0.60611		-13	0.53954		-13	0.62713		-13	0.44144		-13	0.3959		-13	0.41692		-13	0.33984		-13	0.30831		-13	0.3048		-13	0.27327		-13	0.24524		-13	0.23824		-13	0.22072		-13	0.1997
-12	0.94595		-12	0.6026		-12	0.53604		-12	0.62012		-12	0.44144		-12	0.3959		-12	0.41341		-12	0.33984		-12	0.3048		-12	0.3048		-12	0.26977		-12	0.24524		-12	0.23824		-12	0.22072		-12	0.1997
-11	0.92843		-11	0.6026		-11	0.53604		-11	0.61311		-11	0.43794		-11	0.39239		-11	0.41341		-11	0.33984		-11	0.3048		-11	0.3048		-11	0.26977		-11	0.24524		-11	0.23824		-11	0.21722		-11	0.1997
-10	0.91091		-10	0.5991		-10	0.53253		-10	0.60961		-10	0.43794		-10	0.39239		-10	0.41341		-10	0.33634		-10	0.3048		-10	0.3048		-10	0.26977		-10	0.24524		-10	0.23824		-10	0.21722		-10	0.1962
-9	0.8969		-9	0.5956		-9	0.53253		-9	0.6026		-9	0.43794		-9	0.39239		-9	0.41341		-9	0.33634		-9	0.3048		-9	0.3048		-9	0.26977		-9	0.24174		-9	0.23824		-9	0.21722		-9	0.1962
-8	0.88288		-8	0.5956		-8	0.52903		-8	0.5991		-8	0.43443		-8	0.38889		-8	0.41341		-8	0.33634		-8	0.3013		-8	0.3048		-8	0.26977		-8	0.24174		-8	0.23824		-8	0.21722		-8	0.1962
-7	0.87237		-7	0.5956		-7	0.52903		-7	0.59209		-7	0.43443		-7	0.38889		-7	0.41341		-7	0.33634		-7	0.3013		-7	0.3048		-7	0.26627		-7	0.24174		-7	0.23474		-7	0.21722		-7	0.1962
-6	0.86186		-6	0.59209		-6	0.52903		-6	0.58859		-6	0.43443		-6	0.38889		-6	0.41341		-6	0.33634		-6	0.3013		-6	0.3048		-6	0.26627		-6	0.24174		-6	0.23474		-6	0.21722		-6	0.1962
-5	0.85135		-5	0.59209		-5	0.52903		-5	0.58508		-5	0.43443		-5	0.38889		-5	0.41341		-5	0.33283		-5	0.3013		-5	0.3048		-5	0.26627		-5	0.24174		-5	0.23474		-5	0.21722		-5	0.1962
-4	0.84434		-4	0.59209		-4	0.52553		-4	0.58158		-4	0.43443		-4	0.38889		-4	0.41341		-4	0.33283		-4	0.3013		-4	0.3048		-4	0.26627		-4	0.24174		-4	0.23474		-4	0.21722		-4	0.1962
-3	0.83734		-3	0.59209		-3	0.52553		-3	0.58158		-3	0.43093		-3	0.38889		-3	0.41341		-3	0.33283		-3	0.3013		-3	0.3048		-3	0.26627		-3	0.24174		-3	0.23474		-3	0.21722		-3	0.1962
-2	0.83383		-2	0.59209		-2	0.52553		-2	0.57808		-2	0.43093		-2	0.38538		-2	0.41341		-2	0.33283		-2	0.3013		-2	0.3048		-2	0.26627		-2	0.24174		-2	0.23474		-2	0.21722		-2	0.1962
-1	0.83033		-1	0.58859		-1	0.52553		-1	0.57808		-1	0.43093		-1	0.38538		-1	0.41341		-1	0.33283		-1	0.3013		-1	0.3048		-1	0.26627		-1	0.24174		-1	0.23474		-1	0.21722		-1	0.1962
0	0.83033		0	0.58859		0	0.52553		0	0.57808		0	0.43093		0	0.38538		0	0.41341		0	0.33283		0	0.3013		0	0.3048		0	0.26627		0	0.24174		0	0.23474		0	0.21371		0	0.1962
1	0.83033		1	0.58859		1	0.52553		1	0.57808		1	0.43093		1	0.38538		1	0.41341		1	0.33283		1	0.3013		1	0.3048		1	0.26627		1	0.24174		1	0.23474		1	0.21722		1	0.1962
2	0.83383		2	0.59209		2	0.52553		2	0.57808		2	0.43093		2	0.38538		2	0.41341		2	0.33283		2	0.3013		2	0.3048		2	0.26627		2	0.24174		2	0.23474		2	0.21722		2	0.1962
3	0.83734		3	0.59209		3	0.52553		3	0.58158		3	0.43093		3	0.38889		3	0.41341		3	0.33283		3	0.3013		3	0.3048		3	0.26627		3	0.24174		3	0.23474		3	0.21722		3	0.1962
4	0.84434		4	0.59209		4	0.52553		4	0.58158		4	0.43443		4	0.38889		4	0.41341		4	0.33283		4	0.3013		4	0.3048		4	0.26627		4	0.24174		4	0.23474		4	0.21722		4	0.1962
5	0.85135		5	0.59209		5	0.52903		5	0.58508		5	0.43443		5	0.38889		5	0.41341		5	0.33283		5	0.3013		5	0.3048		5	0.26627		5	0.24174		5	0.23474		5	0.21722		5	0.1962
6	0.86186		6	0.59209		6	0.52903		6	0.58859		6	0.43443		6	0.38889		6	0.41341		6	0.33634		6	0.3013		6	0.3048		6	0.26627		6	0.24174		6	0.23474		6	0.21722		6	0.1962
7	0.87237		7	0.5956		7	0.52903		7	0.59209		7	0.43443		7	0.38889		7	0.41341		7	0.33634		7	0.3013		7	0.3048		7	0.26627		7	0.24174		7	0.23474		7	0.21722		7	0.1962
8	0.88288		8	0.5956		8	0.52903		8	0.5991		8	0.43443		8	0.38889		8	0.41341		8	0.33634		8	0.3013		8	0.3048		8	0.26977		8	0.24174		8	0.23824		8	0.21722		8	0.1962
9	0.8969		9	0.5956		9	0.53253		9	0.6026		9	0.43794		9	0.39239		9	0.41341		9	0.33634		9	0.3048		9	0.3048		9	0.26977		9	0.24174		9	0.23824		9	0.21722		9	0.1962
10	0.91091		10	0.5991		10	0.53253		10	0.60961		10	0.43794		10	0.39239		10	0.41341		10	0.33634		10	0.3048		10	0.3048		10	0.26977		10	0.24524		10	0.23824		10	0.21722		10	0.1962
11	0.92843		11	0.6026		11	0.53604		11	0.61311		11	0.43794		11	0.39239		11	0.41341		11	0.33984		11	0.3048		11	0.3048		11	0.26977		11	0.24524		11	0.23824		11	0.21722		11	0.1997
12	0.94595		12	0.6026		12	0.53604		12	0.62012		12	0.44144		12	0.3959		12	0.41341		12	0.33984		12	0.3048		12	0.3048		12	0.26977		12	0.24524		12	0.23824		12	0.22072		12	0.1997
13	0.96346		13	0.60611		13	0.53954		13	0.62713		13	0.44144		13	0.3959		13	0.41692		13	0.33984		13	0.30831		13	0.3048		13	0.27327		13	0.24524		13	0.23824		13	0.22072		13	0.1997
14	0.98448		14	0.60611		14	0.53954		14	0.63413		14	0.44494		14	0.3994		14	0.41692		14	0.34334		14	0.30831		14	0.3048		14	0.27327		14	0.24524		14	0.23824		14	0.22072		14	0.1997
15	1.00551		15	0.60961		15	0.54304		15	0.64465		15	0.44494		15	0.3994		15	0.41692		15	0.34334		15	0.30831		15	0.3048		15	0.27327		15	0.24875		15	0.23824		15	0.22072		15	0.1997
16	1.02653		16	0.61311		16	0.54655		16	0.65165		16	0.44845		16	0.3994		16	0.41692		16	0.34685		16	0.31181		16	0.3048		16	0.27678		16	0.24875		16	0.23824		16	0.22072		16	0.2032
17	1.04755		17	0.61662		17	0.55005		17	0.65866		17	0.44845		17	0.4029		17	0.41692		17	0.34685		17	0.31181		17	0.3048		17	0.27678		17	0.24875		17	0.24174		17	0.22422		17	0.2032
18	1.07207		18	0.62012		18	0.55005		18	0.66567		18	0.45195		18	0.40641		18	0.41692		18	0.34685		18	0.31532		18	0.30831		18	0.27678		18	0.25225		18	0.24174		18	0.22422		18	0.2032
19	1.09309		19	0.62362		19	0.55355		19	0.67267		19	0.45546		19	0.40641		19	0.42042		19	0.35035		19	0.31532		19	0.30831		19	0.28028		19	0.25225		19	0.24174		19	0.22422		19	0.2032
20	1.11411		20	0.62713		20	0.55706		20	0.68318		20	0.45896		20	0.40991		20	0.42042		20	0.35385		20	0.31532		20	0.30831		20	0.28028		20	0.25225		20	0.24174		20	0.22773		20	0.20671
21	1.13864		21	0.63063		21	0.56056		21	0.69019		21	0.45896		21	0.41341		21	0.42042		21	0.35385		21	0.31882		21	0.30831		21	0.28378		21	0.25576		21	0.24174		21	0.22773		21	0.20671
22	1.15966		22	0.63413		22	0.56406		22	0.6972		22	0.46246		22	0.41341		22	0.42392		22	0.35736		22	0.32232		22	0.30831		22	0.28378		22	0.25576		22	0.24524		22	0.22773		22	0.20671
23	1.18068		23	0.64114		23	0.56757		23	0.7042		23	0.46597		23	0.41692		23	0.42392		23	0.35736		23	0.32232		23	0.31181		23	0.28378		23	0.25926		23	0.24524		23	0.23123		23	0.21021
24	1.1982		24	0.64465		24	0.57457		24	0.70771		24	0.46947		24	0.42042		24	0.42392		24	0.36086		24	0.32583		24	0.31181		24	0.28729		24	0.25926		24	0.24524		24	0.23123		24	0.21021
25	1.21572		25	0.64815		25	0.57808		25	0.71471		25	0.47297		25	0.42392		25	0.42743		25	0.36436		25	0.32583		25	0.31181		25	0.29079		25	0.26276		25	0.24524		25	0.23474		25	0.21021
26	1.22973		26	0.65516		26	0.58158		26	0.71822		26	0.47648		26	0.42743		26	0.43093		26	0.36436		26	0.32933		26	0.31532		26	0.29079		26	0.26276		26	0.24875		26	0.23474		26	0.21371
27	1.24024		27	0.66216		27	0.58859		27	0.72523		27	0.47998		27	0.43093		27	0.43093		27	0.36787		27	0.33283		27	0.31532		27	0.29429		27	0.26627		27	0.24875		27	0.23474		27	0.21371
28	1.25075		28	0.66567		28	0.59209		28	0.72873		28	0.48348		28	0.43443		28	0.43443		28	0.37137		28	0.33283		28	0.31882		28	0.29429		28	0.26627		28	0.24875		28	0.23824		28	0.21722
29	1.25425		29	0.67267		29	0.5991		29	0.72873		29	0.48699		29	0.43794		29	0.43443		29	0.37488		29	0.33634		29	0.31882		29	0.2978		29	0.26977		29	0.25225		29	0.23824		29	0.21722
30	1.25776		30	0.67968		30	0.6026		30	0.73223		30	0.49399		30	0.44144		30	0.43794		30	0.37838		30	0.33984		30	0.32232		30	0.3013		30	0.26977		30	0.25225		30	0.24174		30	0.22072
31	1.25776		31	0.68669		31	0.60961		31	0.73223		31	0.4975		31	0.44494		31	0.44144		31	0.38188		31	0.34334		31	0.32232		31	0.3013		31	0.27327		31	0.25576		31	0.24524		31	0.22072
32	1.25425		32	0.69369		32	0.61662		32	0.73223		32	0.501		32	0.44845		32	0.44494		32	0.38538		32	0.34685		32	0.32583		32	0.3048		32	0.27678		32	0.25576		32	0.24524		32	0.22422
33	1.24725		33	0.7007		33	0.62362		33	0.73223		33	0.50801		33	0.45546		33	0.44845		33	0.38889		33	0.35035		33	0.32933		33	0.30831		33	0.28028		33	0.25926		33	0.24875		33	0.22422
34	1.23674		34	0.70771		34	0.63063		34	0.73223		34	0.51151		34	0.45896		34	0.45195		34	0.39239		34	0.35385		34	0.33283		34	0.31181		34	0.28028		34	0.25926		34	0.24875		34	0.22773
35	1.22272		35	0.71471		35	0.63764		35	0.72873		35	0.51852		35	0.46246		35	0.45546		35	0.3959		35	0.35736		35	0.33283		35	0.31532		35	0.28378		35	0.26276		35	0.25225		35	0.22773
36	1.20871		36	0.72523		36	0.64465		36	0.72873		36	0.52553		36	0.46947		36	0.45896		36	0.3994		36	0.36086		36	0.33634		36	0.31532		36	0.28729		36	0.26276		36	0.25576		36	0.23123
37	1.19119		37	0.73223		37	0.65165		37	0.72523		37	0.52903		37	0.47297		37	0.46246		37	0.40641		37	0.36436		37	0.33984		37	0.31882		37	0.29079		37	0.26627		37	0.25576		37	0.23474
38	1.17367		38	0.74274		38	0.65866		38	0.72172		38	0.53604		38	0.47998		38	0.46597		38	0.40991		38	0.36787		38	0.34334		38	0.32232		38	0.29429		38	0.26977		38	0.25926		38	0.23474
39	1.15616		39	0.75325		39	0.66917		39	0.71822		39	0.54304		39	0.48699		39	0.46947		39	0.41341		39	0.37137		39	0.34685		39	0.32583		39	0.2978		39	0.26977		39	0.26276		39	0.23824
40	1.13864		40	0.76376		40	0.67618		40	0.71471		40	0.55005		40	0.49049		40	0.47297		40	0.42042		40	0.37838		40	0.35035		40	0.32933		40	0.2978		40	0.27327		40	0.26627		40	0.24174
41	1.12112		41	0.77427		41	0.68669		41	0.71121		41	0.55706		41	0.4975		41	0.47648		41	0.42392		41	0.38188		41	0.35385		41	0.33634		41	0.3013		41	0.27678		41	0.26627		41	0.24524
42	1.1036		42	0.78478		42	0.6972		42	0.70771		42	0.56406		42	0.5045		42	0.47998		42	0.43093		42	0.38538		42	0.35736		42	0.33984		42	0.30831		42	0.28028		42	0.26977		42	0.24524
43	1.08609		43	0.7988		43	0.70771		43	0.7042		43	0.57107		43	0.51151		43	0.48348		43	0.43443		43	0.39239		43	0.36086		43	0.34334		43	0.31181		43	0.28378		43	0.27327		43	0.24875
44	1.06857		44	0.80931		44	0.71822		44	0.7007		44	0.58158		44	0.51852		44	0.48699		44	0.44144		44	0.3959		44	0.36436		44	0.34685		44	0.31532		44	0.28378		44	0.27678		44	0.25225
45	1.05455		45	0.82332		45	0.72873		45	0.7007		45	0.58859		45	0.52553		45	0.49049		45	0.44845		45	0.4029		45	0.36787		45	0.35035		45	0.31882		45	0.28729		45	0.28028		45	0.25576
46	1.04054		46	0.83734		46	0.73924		46	0.6972		46	0.5991		46	0.53604		46	0.49399		46	0.45195		46	0.40991		46	0.37137		46	0.35736		46	0.32232		46	0.29079		46	0.28378		46	0.25926
47	1.03003		47	0.85135		47	0.75325		47	0.69369		47	0.60961		47	0.54304		47	0.4975		47	0.45896		47	0.41341		47	0.37488		47	0.36086		47	0.32583		47	0.29429		47	0.28729		47	0.26276
48	1.01952		48	0.86537		48	0.76727		48	0.69369		48	0.61662		48	0.55355		48	0.501		48	0.46597		48	0.42042		48	0.37838		48	0.36787		48	0.33283		48	0.2978		48	0.29079		48	0.26627
49	1.01251		49	0.88288		49	0.78128		49	0.69369		49	0.62713		49	0.56056		49	0.5045		49	0.47297		49	0.42743		49	0.38538		49	0.37137		49	0.33634		49	0.3013		49	0.29429		49	0.26977
50	1.00901		50	0.8969		50	0.79529		50	0.69369		50	0.63764		50	0.57107		50	0.50801		50	0.48348		50	0.43443		50	0.38889		50	0.37838		50	0.34334		50	0.3048		50	0.2978		50	0.27327
51	1.00551		51	0.91441		51	0.80931		51	0.6972		51	0.65165		51	0.58158		51	0.51151		51	0.49049		51	0.44144		51	0.39239		51	0.38188		51	0.34685		51	0.30831		51	0.3048		51	0.27678
52	1.00551		52	0.93544		52	0.82332		52	0.6972		52	0.66216		52	0.59209		52	0.51502		52	0.4975		52	0.44845		52	0.3959		52	0.38889		52	0.35385		52	0.31181		52	0.30831		52	0.28028
53	1.00551		53	0.95295		53	0.84084		53	0.7007		53	0.67618		53	0.6026		53	0.51852		53	0.50801		53	0.45546		53	0.3994		53	0.3959		53	0.35736		53	0.31532		53	0.31181		53	0.28378
54	1.00901		54	0.97397		54	0.85836		54	0.7042		54	0.68669		54	0.61311		54	0.52202		54	0.51502		54	0.46246		54	0.4029		54	0.4029		54	0.36436		54	0.31882		54	0.31882		54	0.29079
55	1.01602		55	0.99499		55	0.87588		55	0.71121		55	0.7007		55	0.62362		55	0.52903		55	0.52553		55	0.47297		55	0.40991		55	0.40641		55	0.37137		55	0.32232		55	0.32232		55	0.29429
56	1.02653		56	1.01602		56	0.8969		56	0.71822		56	0.71471		56	0.63764		56	0.53253		56	0.53604		56	0.47998		56	0.41341		56	0.41341		56	0.37488		56	0.32583		56	0.32583		56	0.2978
57	1.03704		57	1.04054		57	0.91441		57	0.72523		57	0.72873		57	0.65165		57	0.53954		57	0.54304		57	0.49049		57	0.41692		57	0.42042		57	0.38188		57	0.32933		57	0.33283		57	0.3048
58	1.05105		58	1.06507		58	0.93544		58	0.73574		58	0.74625		58	0.66567		58	0.54655		58	0.55355		58	0.501		58	0.42392		58	0.43093		58	0.38889		58	0.33283		58	0.33634		58	0.30831
59	1.06507		59	1.08959		59	0.95996		59	0.74274		59	0.76026		59	0.67968		59	0.55355		59	0.56757		59	0.50801		59	0.42743		59	0.43794		59	0.3959		59	0.33634		59	0.34334		59	0.31532
60	1.08609		60	1.11762		60	0.98098		60	0.75676		60	0.77778		60	0.69369		60	0.56056		60	0.57808		60	0.51852		60	0.43443		60	0.44494		60	0.4029		60	0.33984		60	0.34685		60	0.31882
61	1.1036		61	1.14565		61	1.00551		61	0.76727		61	0.79529		61	0.70771		61	0.56757		61	0.58859		61	0.52903		61	0.43794		61	0.45195		61	0.41341		61	0.34334		61	0.35385		61	0.32583
62	1.12813		62	1.17718		62	1.03353		62	0.78128		62	0.81632		62	0.72523		62	0.57808		62	0.6026		62	0.54304		62	0.44494		62	0.46246		62	0.42042		62	0.34685		62	0.36086		62	0.32933
63	1.15265		63	1.20871		63	1.06156		63	0.79529		63	0.83383		63	0.74274		63	0.58859		63	0.61311		63	0.55355		63	0.45195		63	0.46947		63	0.42743		63	0.35385		63	0.36787		63	0.33634
64	1.17718		64	1.24374		64	1.08959		64	0.81281		64	0.85486		64	0.76026		64	0.5956		64	0.62713		64	0.56406		64	0.45896		64	0.47998		64	0.43794		64	0.35736		64	0.37137		64	0.34334
65	1.20871		65	1.27878		65	1.11762		65	0.83033		65	0.87588		65	0.77778		65	0.60961		65	0.64114		65	0.57808		65	0.46597		65	0.49049		65	0.44494		65	0.36086		65	0.37838		65	0.34685
66	1.24024		66	1.31732		66	1.14915		66	0.84785		66	0.9004		66	0.7988		66	0.62012		66	0.65516		66	0.59209		66	0.47297		66	0.4975		66	0.45546		66	0.36787		66	0.38538		66	0.35385
67	1.27177		67	1.35586		67	1.18418		67	0.86887		67	0.92142		67	0.81982		67	0.63063		67	0.67267		67	0.6026		67	0.47998		67	0.50801		67	0.46246		67	0.37137		67	0.39239		67	0.36086
68	1.30681		68	1.3979		68	1.21922		68	0.88639		68	0.94595		68	0.84084		68	0.64465		68	0.68669		68	0.61662		68	0.49049		68	0.51852		68	0.47297		68	0.37838		68	0.3994		68	0.36787
69	1.34535		69	1.43994		69	1.25425		69	0.91091		69	0.97397		69	0.86186		69	0.65866		69	0.7007		69	0.63063		69	0.4975		69	0.52903		69	0.48348		69	0.38538		69	0.40641		69	0.37488
70	1.38739		70	1.48549		70	1.29279		70	0.93193		70	0.9985		70	0.88639		70	0.67267		70	0.71822		70	0.64815		70	0.50801		70	0.53954		70	0.49399		70	0.38889		70	0.41341		70	0.38188
71	1.42943		71	1.53453		71	1.33133		71	0.95646		71	1.02653		71	0.90741		71	0.68669		71	0.73574		71	0.66216		71	0.51502		71	0.55005		71	0.5045		71	0.3959		71	0.42042		71	0.38889
72	1.47147		72	1.58709		72	1.37337		72	0.98098		72	1.05455		72	0.93193		72	0.7007		72	0.75325		72	0.67618		72	0.52553		72	0.56056		72	0.51151		72	0.4029		72	0.42743		72	0.3959
73	1.52052		73	1.63964		73	1.41542		73	1.00551		73	1.08609		73	0.95996		73	0.71471		73	0.77077		73	0.69369		73	0.53604		73	0.57107		73	0.52202		73	0.40641		73	0.43443		73	0.4029
74	1.56957		74	1.6957		74	1.46096		74	1.03353		74	1.11411		74	0.98448		74	0.73223		74	0.78829		74	0.71121		74	0.54304		74	0.58508		74	0.53253		74	0.41341		74	0.43794		74	0.40991
75	1.61862		75	1.75175		75	1.51001		75	1.06156		75	1.14565		75	1.01251		75	0.74625		75	0.80581		75	0.72523		75	0.55355		75	0.5956		75	0.54304		75	0.42042		75	0.44494		75	0.41692
76	1.67117		76	1.81131		76	1.55556		76	1.08609		76	1.17718		76	1.03704		76	0.76376		76	0.82683		76	0.74274		76	0.56406		76	0.60611		76	0.55355		76	0.42392		76	0.45195		76	0.42042
77	1.72723		77	1.87437		77	1.6046		77	1.11411		77	1.21221		77	1.06507		77	0.77778		77	0.84434		77	0.76026		77	0.57107		77	0.61662		77	0.56406		77	0.43093		77	0.45896		77	0.42743
78	1.77978		78	1.93744		78	1.65365		78	1.14565		78	1.24374		78	1.09309		78	0.79529		78	0.86186		78	0.77427		78	0.58158		78	0.62713		78	0.57457		78	0.43443		78	0.46597		78	0.43443
79	1.83584		79	2.0005		79	1.70621		79	1.17367		79	1.27528		79	1.12112		79	0.80931		79	0.87938		79	0.79179		79	0.58859		79	0.63764		79	0.58508		79	0.43794		79	0.46947		79	0.44144
80	1.89189		80	2.06356		80	1.75526		80	1.2017		80	1.31031		80	1.14915		80	0.82332		80	0.8969		80	0.80931		80	0.5991		80	0.64815		80	0.5956		80	0.44494		80	0.47648		80	0.44494
81	1.94795		81	2.12663		81	1.8043		81	1.22623		81	1.34184		81	1.17367		81	0.83734		81	0.91441		81	0.82332		81	0.60611		81	0.65516		81	0.6026		81	0.44845		81	0.47998		81	0.45195
82	2.004		82	2.18969		82	1.85335		82	1.25425		82	1.36987		82	1.1982		82	0.85135		82	0.93193		82	0.83734		82	0.61311		82	0.66567		82	0.61311		82	0.45195		82	0.48348		82	0.45546
83	2.05305		83	2.24925		83	1.8989		83	1.27878		83	1.4014		83	1.22272		83	0.86537		83	0.94595		83	0.85135		83	0.62012		83	0.67267		83	0.62012		83	0.45195		83	0.48699		83	0.46246
84	2.1021		84	2.3018		84	1.94094		84	1.3033		84	1.42593		84	1.24725		84	0.87588		84	0.95996		84	0.86186		84	0.62362		84	0.67968		84	0.62713		84	0.45546		84	0.49049		84	0.46597
85	2.14765		85	2.35435		85	1.97598		85	1.32082		85	1.45045		85	1.26476		85	0.88639		85	0.97047		85	0.87237		85	0.63063		85	0.68669		85	0.63413		85	0.45896		85	0.49399		85	0.46947
86	2.18268		86	2.3964		86	2.01101		86	1.33834		86	1.47147		86	1.28228		86	0.89339		86	0.98098		86	0.88288		86	0.63413		86	0.69019		86	0.63764		86	0.45896		86	0.4975		86	0.46947
87	2.21421		87	2.43143		87	2.03554		87	1.35235		87	1.48549		87	1.2963		87	0.9004		87	0.98799		87	0.88989		87	0.63764		87	0.69369		87	0.64114		87	0.46246		87	0.4975		87	0.47297
88	2.23874		88	2.45946		88	2.05656		88	1.36286		88	1.4995		88	1.30681		88	0.90741		88	0.99499		88	0.8969		88	0.64114		88	0.6972		88	0.64465		88	0.46246		88	0.4975		88	0.47297
89	2.24925		89	2.47347		89	2.06707		89	1.36987		89	1.50651		89	1.31031		89	0.91091		89	0.9985		89	0.9004		89	0.64114		89	0.7007		89	0.64815		89	0.46246		89	0.501		89	0.47648
90	2.25626		90	2.48048		90	2.07407		90	1.37337		90	1.51001		90	1.31381		90	0.91091		90	0.9985		90	0.9004		90	0.64114		90	0.7007		90	0.64815		90	0.46246		90	0.501		90	0.47648
91	2.24925		91	2.47347		91	2.06707		91	1.36987		91	1.50651		91	1.31031		91	0.91091		91	0.9985		91	0.9004		91	0.64114		91	0.7007		91	0.64815		91	0.46246		91	0.501		91	0.47648
92	2.23874		92	2.45946		92	2.05656		92	1.36286		92	1.4995		92	1.30681		92	0.90741		92	0.99499		92	0.8969		92	0.64114		92	0.6972		92	0.64465		92	0.46246		92	0.4975		92	0.47297
93	2.21421		93	2.43143		93	2.03554		93	1.35235		93	1.48549		93	1.2963		93	0.9004		93	0.98799		93	0.88989		93	0.63764		93	0.69369		93	0.64114		93	0.46246		93	0.4975		93	0.47297
94	2.18268		94	2.3964		94	2.01101		94	1.33834		94	1.47147		94	1.28228		94	0.89339		94	0.98098		94	0.88288		94	0.63413		94	0.69019		94	0.63764		94	0.45896		94	0.4975		94	0.46947
95	2.14765		95	2.35435		95	1.97598		95	1.32082		95	1.45045		95	1.26476		95	0.88639		95	0.97047		95	0.87237		95	0.63063		95	0.68669		95	0.63413		95	0.45896		95	0.49399		95	0.46947
96	2.1021		96	2.3018		96	1.94094		96	1.3033		96	1.42593		96	1.24725		96	0.87588		96	0.95996		96	0.86186		96	0.62362		96	0.67968		96	0.62713		96	0.45546		96	0.49049		96	0.46597
97	2.05305		97	2.24925		97	1.8989		97	1.27878		97	1.4014		97	1.22272		97	0.86537		97	0.94595		97	0.85135		97	0.62012		97	0.67267		97	0.62012		97	0.45195		97	0.48699		97	0.46246
98	2.004		98	2.18969		98	1.85335		98	1.25425		98	1.36987		98	1.1982		98	0.85135		98	0.93193		98	0.83734		98	0.61311		98	0.66567		98	0.61311		98	0.45195		98	0.48348		98	0.45546
99	1.94795		99	2.12663		99	1.8043		99	1.22623		99	1.34184		99	1.17367		99	0.83734		99	0.91441		99	0.82332		99	0.60611		99	0.65516		99	0.6026		99	0.44845		99	0.47998		99	0.45195
100	1.89189		100	2.06356		100	1.75526		100	1.2017		100	1.31031		100	1.14915		100	0.82332		100	0.8969		100	0.80931		100	0.5991		100	0.64815		100	0.5956		100	0.44494		100	0.47648		100	0.44494
101	1.83584		101	2.0005		101	1.70621		101	1.17367		101	1.27528		101	1.12112		101	0.80931		101	0.87938		101	0.79179		101	0.58859		101	0.63764		101	0.58508		101	0.43794		101	0.46947		101	0.44144
102	1.77978		102	1.93744		102	1.65365		102	1.14565		102	1.24374		102	1.09309		102	0.79529		102	0.86186		102	0.77427		102	0.58158		102	0.62713		102	0.57457		102	0.43443		102	0.46597		102	0.43443
103	1.72723		103	1.87437		103	1.6046		103	1.11411		103	1.21221		103	1.06507		103	0.77778		103	0.84434		103	0.76026		103	0.57107		103	0.61662		103	0.56406		103	0.43093		103	0.45896		103	0.42743
104	1.67117		104	1.81131		104	1.55556		104	1.08609		104	1.17718		104	1.03704		104	0.76376		104	0.82683		104	0.74274		104	0.56406		104	0.60611		104	0.55355		104	0.42392		104	0.45195		104	0.42042
105	1.61862		105	1.75175		105	1.51001		105	1.06156		105	1.14565		105	1.01251		105	0.74625		105	0.80581		105	0.72523		105	0.55355		105	0.5956		105	0.54304		105	0.42042		105	0.44494		105	0.41692
106	1.56957		106	1.6957		106	1.46096		106	1.03353		106	1.11411		106	0.98448		106	0.73223		106	0.78829		106	0.71121		106	0.54304		106	0.58508		106	0.53253		106	0.41341		106	0.43794		106	0.40991
107	1.52052		107	1.63964		107	1.41542		107	1.00551		107	1.08609		107	0.95996		107	0.71471		107	0.77077		107	0.69369		107	0.53604		107	0.57107		107	0.52202		107	0.40641		107	0.43443		107	0.4029
108	1.47147		108	1.58709		108	1.37337		108	0.98098		108	1.05455		108	0.93193		108	0.7007		108	0.75325		108	0.67618		108	0.52553		108	0.56056		108	0.51151		108	0.4029		108	0.42743		108	0.3959
109	1.42943		109	1.53453		109	1.33133		109	0.95646		109	1.02653		109	0.90741		109	0.68669		109	0.73574		109	0.66216		109	0.51502		109	0.55005		109	0.5045		109	0.3959		109	0.42042		109	0.38889
110	1.38739		110	1.48549		110	1.29279		110	0.93193		110	0.9985		110	0.88639		110	0.67267		110	0.71822		110	0.64815		110	0.50801		110	0.53954		110	0.49399		110	0.38889		110	0.41341		110	0.38188
111	1.34535		111	1.43994		111	1.25425		111	0.91091		111	0.97397		111	0.86186		111	0.65866		111	0.7007		111	0.63063		111	0.4975		111	0.52903		111	0.48348		111	0.38538		111	0.40641		111	0.37488
112	1.30681		112	1.3979		112	1.21922		112	0.88639		112	0.94595		112	0.84084		112	0.64465		112	0.68669		112	0.61662		112	0.49049		112	0.51852		112	0.47297		112	0.37838		112	0.3994		112	0.36787
113	1.27177		113	1.35586		113	1.18418		113	0.86887		113	0.92142		113	0.81982		113	0.63063		113	0.67267		113	0.6026		113	0.47998		113	0.50801		113	0.46246		113	0.37137		113	0.39239		113	0.36086
114	1.24024		114	1.31732		114	1.14915		114	0.84785		114	0.9004		114	0.7988		114	0.62012		114	0.65516		114	0.59209		114	0.47297		114	0.4975		114	0.45546		114	0.36787		114	0.38538		114	0.35385
115	1.20871		115	1.27878		115	1.11762		115	0.83033		115	0.87588		115	0.77778		115	0.60961		115	0.64114		115	0.57808		115	0.46597		115	0.49049		115	0.44494		115	0.36086		115	0.37838		115	0.34685
116	1.17718		116	1.24374		116	1.08959		116	0.81281		116	0.85486		116	0.76026		116	0.5956		116	0.62713		116	0.56406		116	0.45896		116	0.47998		116	0.43794		116	0.35736		116	0.37137		116	0.34334
117	1.15265		117	1.20871		117	1.06156		117	0.79529		117	0.83383		117	0.74274		117	0.58859		117	0.61311		117	0.55355		117	0.45195		117	0.46947		117	0.42743		117	0.35385		117	0.36787		117	0.33634
118	1.12813		118	1.17718		118	1.03353		118	0.78128		118	0.81632		118	0.72523		118	0.57808		118	0.6026		118	0.54304		118	0.44494		118	0.46246		118	0.42042		118	0.34685		118	0.36086		118	0.32933
119	1.1036		119	1.14565		119	1.00551		119	0.76727		119	0.79529		119	0.70771		119	0.56757		119	0.58859		119	0.52903		119	0.43794		119	0.45195		119	0.41341		119	0.34334		119	0.35385		119	0.32583
120	1.08609		120	1.11762		120	0.98098		120	0.75676		120	0.77778		120	0.69369		120	0.56056		120	0.57808		120	0.51852		120	0.43443		120	0.44494		120	0.4029		120	0.33984		120	0.34685		120	0.31882
121	1.06507		121	1.08959		121	0.95996		121	0.74274		121	0.76026		121	0.67968		121	0.55355		121	0.56757		121	0.50801		121	0.42743		121	0.43794		121	0.3959		121	0.33634		121	0.34334		121	0.31532
122	1.05105		122	1.06507		122	0.93544		122	0.73574		122	0.74625		122	0.66567		122	0.54655		122	0.55355		122	0.501		122	0.42392		122	0.43093		122	0.38889		122	0.33283		122	0.33634		122	0.30831
123	1.03704		123	1.04054		123	0.91441		123	0.72523		123	0.72873		123	0.65165		123	0.53954		123	0.54304		123	0.49049		123	0.41692		123	0.42042		123	0.38188		123	0.32933		123	0.33283		123	0.3048
124	1.02653		124	1.01602		124	0.8969		124	0.71822		124	0.71471		124	0.63764		124	0.53253		124	0.53604		124	0.47998		124	0.41341		124	0.41341		124	0.37488		124	0.32583		124	0.32583		124	0.2978
125	1.01602		125	0.99499		125	0.87588		125	0.71121		125	0.7007		125	0.62362		125	0.52903		125	0.52553		125	0.47297		125	0.40991		125	0.40641		125	0.37137		125	0.32232		125	0.32232		125	0.29429
126	1.00901		126	0.97397		126	0.85836		126	0.7042		126	0.68669		126	0.61311		126	0.52202		126	0.51502		126	0.46246		126	0.4029		126	0.4029		126	0.36436		126	0.31882		126	0.31882		126	0.29079
127	1.00551		127	0.95295		127	0.84084		127	0.7007		127	0.67618		127	0.6026		127	0.51852		127	0.50801		127	0.45546		127	0.3994		127	0.3959		127	0.35736		127	0.31532		127	0.31181		127	0.28378
128	1.00551		128	0.93544		128	0.82332		128	0.6972		128	0.66216		128	0.59209		128	0.51502		128	0.4975		128	0.44845		128	0.3959		128	0.38889		128	0.35385		128	0.31181		128	0.30831		128	0.28028
129	1.00551		129	0.91441		129	0.80931		129	0.6972		129	0.65165		129	0.58158		129	0.51151		129	0.49049		129	0.44144		129	0.39239		129	0.38188		129	0.34685		129	0.30831		129	0.3048		129	0.27678
130	1.00901		130	0.8969		130	0.79529		130	0.69369		130	0.63764		130	0.57107		130	0.50801		130	0.48348		130	0.43443		130	0.38889		130	0.37838		130	0.34334		130	0.3048		130	0.2978		130	0.27327
131	1.01251		131	0.88288		131	0.78128		131	0.69369		131	0.62713		131	0.56056		131	0.5045		131	0.47297		131	0.42743		131	0.38538		131	0.37137		131	0.33634		131	0.3013		131	0.29429		131	0.26977
132	1.01952		132	0.86537		132	0.76727		132	0.69369		132	0.61662		132	0.55355		132	0.501		132	0.46597		132	0.42042		132	0.37838		132	0.36787		132	0.33283		132	0.2978		132	0.29079		132	0.26627
133	1.03003		133	0.85135		133	0.75325		133	0.69369		133	0.60961		133	0.54304		133	0.4975		133	0.45896		133	0.41341		133	0.37488		133	0.36086		133	0.32583		133	0.29429		133	0.28729		133	0.26276
134	1.04054		134	0.83734		134	0.73924		134	0.6972		134	0.5991		134	0.53604		134	0.49399		134	0.45195		134	0.40991		134	0.37137		134	0.35736		134	0.32232		134	0.29079		134	0.28378		134	0.25926
135	1.05455		135	0.82332		135	0.72873		135	0.7007		135	0.58859		135	0.52553		135	0.49049		135	0.44845		135	0.4029		135	0.36787		135	0.35035		135	0.31882		135	0.28729		135	0.28028		135	0.25576
136	1.06857		136	0.80931		136	0.71822		136	0.7007		136	0.58158		136	0.51852		136	0.48699		136	0.44144		136	0.3959		136	0.36436		136	0.34685		136	0.31532		136	0.28378		136	0.27678		136	0.25225
137	1.08609		137	0.7988		137	0.70771		137	0.7042		137	0.57107		137	0.51151		137	0.48348		137	0.43443		137	0.39239		137	0.36086		137	0.34334		137	0.31181		137	0.28378		137	0.27327		137	0.24875
138	1.1036		138	0.78478		138	0.6972		138	0.70771		138	0.56406		138	0.5045		138	0.47998		138	0.43093		138	0.38538		138	0.35736		138	0.33984		138	0.30831		138	0.28028		138	0.26977		138	0.24524
139	1.12112		139	0.77427		139	0.68669		139	0.71121		139	0.55706		139	0.4975		139	0.47648		139	0.42392		139	0.38188		139	0.35385		139	0.33634		139	0.3013		139	0.27678		139	0.26627		139	0.24524
140	1.13864		140	0.76376		140	0.67618		140	0.71471		140	0.55005		140	0.49049		140	0.47297		140	0.42042		140	0.37838		140	0.35035		140	0.32933		140	0.2978		140	0.27327		140	0.26627		140	0.24174
141	1.15616		141	0.75325		141	0.66917		141	0.71822		141	0.54304		141	0.48699		141	0.46947		141	0.41341		141	0.37137		141	0.34685		141	0.32583		141	0.2978		141	0.26977		141	0.26276		141	0.23824
142	1.17367		142	0.74274		142	0.65866		142	0.72172		142	0.53604		142	0.47998		142	0.46597		142	0.40991		142	0.36787		142	0.34334		142	0.32232		142	0.29429		142	0.26977		142	0.25926		142	0.23474
143	1.19119		143	0.73223		143	0.65165		143	0.72523		143	0.52903		143	0.47297		143	0.46246		143	0.40641		143	0.36436		143	0.33984		143	0.31882		143	0.29079		143	0.26627		143	0.25576		143	0.23474
144	1.20871		144	0.72523		144	0.64465		144	0.72873		144	0.52553		144	0.46947		144	0.45896		144	0.3994		144	0.36086		144	0.33634		144	0.31532		144	0.28729		144	0.26276		144	0.25576		144	0.23123
145	1.22272		145	0.71471		145	0.63764		145	0.72873		145	0.51852		145	0.46246		145	0.45546		145	0.3959		145	0.35736		145	0.33283		145	0.31532		145	0.28378		145	0.26276		145	0.25225		145	0.22773
146	1.23674		146	0.70771		146	0.63063		146	0.73223		146	0.51151		146	0.45896		146	0.45195		146	0.39239		146	0.35385		146	0.33283		146	0.31181		146	0.28028		146	0.25926		146	0.24875		146	0.22773
147	1.24725		147	0.7007		147	0.62362		147	0.73223		147	0.50801		147	0.45546		147	0.44845		147	0.38889		147	0.35035		147	0.32933		147	0.30831		147	0.28028		147	0.25926		147	0.24875		147	0.22422
148	1.25425		148	0.69369		148	0.61662		148	0.73223		148	0.501		148	0.44845		148	0.44494		148	0.38538		148	0.34685		148	0.32583		148	0.3048		148	0.27678		148	0.25576		148	0.24524		148	0.22422
149	1.25776		149	0.68669		149	0.60961		149	0.73223		149	0.4975		149	0.44494		149	0.44144		149	0.38188		149	0.34334		149	0.32232		149	0.3013		149	0.27327		149	0.25576		149	0.24524		149	0.22072
150	1.25776		150	0.67968		150	0.6026		150	0.73223		150	0.49399		150	0.44144		150	0.43794		150	0.37838		150	0.33984		150	0.32232		150	0.3013		150	0.26977		150	0.25225		150	0.24174		150	0.22072
151	1.25425		151	0.67267		151	0.5991		151	0.72873		151	0.48699		151	0.43794		151	0.43443		151	0.37488		151	0.33634		151	0.31882		151	0.2978		151	0.26977		151	0.25225		151	0.23824		151	0.21722
152	1.25075		152	0.66567		152	0.59209		152	0.72873		152	0.48348		152	0.43443		152	0.43443		152	0.37137		152	0.33283		152	0.31882		152	0.29429		152	0.26627		152	0.24875		152	0.23824		152	0.21722
153	1.24024		153	0.66216		153	0.58859		153	0.72523		153	0.47998		153	0.43093		153	0.43093		153	0.36787		153	0.33283		153	0.31532		153	0.29429		153	0.26627		153	0.24875		153	0.23474		153	0.21371
154	1.22973		154	0.65516		154	0.58158		154	0.71822		154	0.47648		154	0.42743		154	0.43093		154	0.36436		154	0.32933		154	0.31532		154	0.29079		154	0.26276		154	0.24875		154	0.23474		154	0.21371
155	1.21572		155	0.64815		155	0.57808		155	0.71471		155	0.47297		155	0.42392		155	0.42743		155	0.36436		155	0.32583		155	0.31181		155	0.29079		155	0.26276		155	0.24524		155	0.23474		155	0.21021
156	1.1982		156	0.64465		156	0.57457		156	0.70771		156	0.46947		156	0.42042		156	0.42392		156	0.36086		156	0.32583		156	0.31181		156	0.28729		156	0.25926		156	0.24524		156	0.23123		156	0.21021
157	1.18068		157	0.64114		157	0.56757		157	0.7042		157	0.46597		157	0.41692		157	0.42392		157	0.35736		157	0.32232		157	0.31181		157	0.28378		157	0.25926		157	0.24524		157	0.23123		157	0.21021
158	1.15966		158	0.63413		158	0.56406		158	0.6972		158	0.46246		158	0.41341		158	0.42392		158	0.35736		158	0.32232		158	0.30831		158	0.28378		158	0.25576		158	0.24524		158	0.22773		158	0.20671
159	1.13864		159	0.63063		159	0.56056		159	0.69019		159	0.45896		159	0.41341		159	0.42042		159	0.35385		159	0.31882		159	0.30831		159	0.28378		159	0.25576		159	0.24174		159	0.22773		159	0.20671
160	1.11411		160	0.62713		160	0.55706		160	0.68318		160	0.45896		160	0.40991		160	0.42042		160	0.35385		160	0.31532		160	0.30831		160	0.28028		160	0.25225		160	0.24174		160	0.22773		160	0.20671
161	1.09309		161	0.62362		161	0.55355		161	0.67267		161	0.45546		161	0.40641		161	0.42042		161	0.35035		161	0.31532		161	0.30831		161	0.28028		161	0.25225		161	0.24174		161	0.22422		161	0.2032
162	1.07207		162	0.62012		162	0.55005		162	0.66567		162	0.45195		162	0.40641		162	0.41692		162	0.34685		162	0.31532		162	0.30831		162	0.27678		162	0.25225		162	0.24174		162	0.22422		162	0.2032
163	1.04755		163	0.61662		163	0.55005		163	0.65866		163	0.44845		163	0.4029		163	0.41692		163	0.34685		163	0.31181		163	0.3048		163	0.27678		163	0.24875		163	0.24174		163	0.22422		163	0.2032
164	1.02653		164	0.61311		164	0.54655		164	0.65165		164	0.44845		164	0.3994		164	0.41692		164	0.34685		164	0.31181		164	0.3048		164	0.27678		164	0.24875		164	0.23824		164	0.22072		164	0.2032
165	1.00551		165	0.60961		165	0.54304		165	0.64465		165	0.44494		165	0.3994		165	0.41692		165	0.34334		165	0.30831		165	0.3048		165	0.27327		165	0.24875		165	0.23824		165	0.22072		165	0.1997
166	0.98448		166	0.60611		166	0.53954		166	0.63413		166	0.44494		166	0.3994		166	0.41692		166	0.34334		166	0.30831		166	0.3048		166	0.27327		166	0.24524		166	0.23824		166	0.22072		166	0.1997
167	0.96346		167	0.60611		167	0.53954		167	0.62713		167	0.44144		167	0.3959		167	0.41692		167	0.33984		167	0.30831		167	0.3048		167	0.27327		167	0.24524		167	0.23824		167	0.22072		167	0.1997
168	0.94595		168	0.6026		168	0.53604		168	0.62012		168	0.44144		168	0.3959		168	0.41341		168	0.33984		168	0.3048		168	0.3048		168	0.26977		168	0.24524		168	0.23824		168	0.22072		168	0.1997
169	0.92843		169	0.6026		169	0.53604		169	0.61311		169	0.43794		169	0.39239		169	0.41341		169	0.33984		169	0.3048		169	0.3048		169	0.26977		169	0.24524		169	0.23824		169	0.21722		169	0.1997
170	0.91091		170	0.5991		170	0.53253		170	0.60961		170	0.43794		170	0.39239		170	0.41341		170	0.33634		170	0.3048		170	0.3048		170	0.26977		170	0.24524		170	0.23824		170	0.21722		170	0.1962
171	0.8969		171	0.5956		171	0.53253		171	0.6026		171	0.43794		171	0.39239		171	0.41341		171	0.33634		171	0.3048		171	0.3048		171	0.26977		171	0.24174		171	0.23824		171	0.21722		171	0.1962
172	0.88288		172	0.5956		172	0.52903		172	0.5991		172	0.43443		172	0.38889		172	0.41341		172	0.33634		172	0.3013		172	0.3048		172	0.26977		172	0.24174		172	0.23824		172	0.21722		172	0.1962
173	0.87237		173	0.5956		173	0.52903		173	0.59209		173	0.43443		173	0.38889		173	0.41341		173	0.33634		173	0.3013		173	0.3048		173	0.26627		173	0.24174		173	0.23474		173	0.21722		173	0.1962
174	0.86186		174	0.59209		174	0.52903		174	0.58859		174	0.43443		174	0.38889		174	0.41341		174	0.33634		174	0.3013		174	0.3048		174	0.26627		174	0.24174		174	0.23474		174	0.21722		174	0.1962
175	0.85135		175	0.59209		175	0.52903		175	0.58508		175	0.43443		175	0.38889		175	0.41341		175	0.33283		175	0.3013		175	0.3048		175	0.26627		175	0.24174		175	0.23474		175	0.21722		175	0.1962
176	0.84434		176	0.59209		176	0.52553		176	0.58158		176	0.43443		176	0.38889		176	0.41341		176	0.33283		176	0.3013		176	0.3048		176	0.26627		176	0.24174		176	0.23474		176	0.21722		176	0.1962
177	0.83734		177	0.59209		177	0.52553		177	0.58158		177	0.43093		177	0.38889		177	0.41341		177	0.33283		177	0.3013		177	0.3048		177	0.26627		177	0.24174		177	0.23474		177	0.21722		177	0.1962
178	0.83383		178	0.59209		178	0.52553		178	0.57808		178	0.43093		178	0.38538		178	0.41341		178	0.33283		178	0.3013		178	0.3048		178	0.26627		178	0.24174		178	0.23474		178	0.21722		178	0.1962
179	0.83033		179	0.58859		179	0.52553		179	0.57808		179	0.43093		179	0.38538		179	0.41341		179	0.33283		179	0.3013		179	0.3048		179	0.26627		179	0.24174		179	0.23474		179	0.21722		179	0.1962

## Sheet: FigS1
Fig1S
Δεxx = 0.01%			Δεxx = -0.90%			Δεxx = -1.19%
T (K)	R (mΩ)		T (K)	R (mΩ)		T (K)	R (mΩ)
2.19776	-0.10596		2.19953	-0.13565		1.96315	-0.1772
2.19835	-0.0965		2.20012	-0.12711		1.96407	-0.19984
2.19894	-0.08002		2.20071	-0.14306		1.96732	-0.19559
2.19953	-0.09191		2.2013	-0.15062		1.96779	-0.15994
2.20012	-0.09795		2.20189	-0.14272		1.97433	-0.18128
2.20071	-0.09102		2.20248	-0.13393		1.98375	-0.16758
2.2013	-0.10112		2.20308	-0.14582		1.99615	-0.17248
2.20189	-0.10102		2.20367	-0.10928		2.00241	-0.17624
2.20248	-0.09756		2.20426	-0.11459		2.03037	-0.1572
2.20308	-0.0864		2.20485	-0.13905		2.03187	-0.12035
2.20367	-0.09624		2.20604	-0.14105		2.05101	-0.18307
2.20426	-0.09766		2.20723	-0.12264		2.07106	-0.16124
2.20485	-0.09634		2.20901	-0.10908		2.07836	-0.14997
2.20545	-0.09692		2.2108	-0.14254		2.1065	-0.15317
2.20604	-0.09968		2.21319	-0.08842		2.12554	-0.12568
2.20663	-0.10212		2.21438	-0.12599		2.13547	-0.13697
2.20782	-0.08956		2.21498	-0.1191		2.15846	-0.11252
2.20842	-0.09533		2.21558	-0.17142		2.15902	-0.14165
2.20961	-0.10962		2.21618	-0.13612		2.15959	-0.11784
2.2108	-0.10007		2.21738	-0.16889		2.16073	-0.10443
2.2114	-0.10279		2.21798	-0.12209		2.1613	-0.15556
2.21199	-0.1091		2.21858	-0.16308		2.16357	-0.14385
2.21319	-0.11837		2.21918	-0.10394		2.16529	-0.1343
2.21379	-0.10781		2.22039	-0.15027		2.16586	-0.13076
2.21498	-0.09972		2.2228	-0.09643		2.167	-0.10498
2.21558	-0.10184		2.22461	-0.11152		2.16986	-0.12176
2.21678	-0.10819		2.22521	-0.14154		2.17101	-0.12703
2.21798	-0.09748		2.22642	-0.13636		2.17446	-0.12257
2.21858	-0.1078		2.22885	-0.13957		2.1785	-0.12303
2.21978	-0.09406		2.23127	-0.14227		2.18082	-0.12849
2.22039	-0.08592		2.2331	-0.14296		2.18372	-0.12478
2.22159	-0.09265		2.23432	-0.10769		2.18488	-0.14499
2.22219	-0.09764		2.23493	-0.10779		2.18838	-0.11634
2.2228	-0.08957		2.23676	-0.12491		2.18896	-0.12222
2.2234	-0.07684		2.23798	-0.10384		2.18955	-0.12086
2.22582	-0.10037		2.2386	-0.1116		2.1913	-0.13337
2.22703	-0.09988		2.24105	-0.05475		2.19306	-0.13115
2.23006	-0.07876		2.24166	-0.14095		2.19365	-0.13809
2.23127	-0.08144		2.24228	-0.0922		2.19482	-0.14851
2.23249	-0.08604		2.24412	-0.12117		2.19541	-0.13098
2.23432	-0.1112		2.24535	-0.07419		2.19658	-0.13353
2.23554	-0.09258		2.24658	-0.07591		2.19776	-0.14938
2.23676	-0.09232		2.2472	-0.105		2.19894	-0.13762
2.23737	-0.09836		2.24844	-0.1882		2.19953	-0.11384
2.23798	-0.08022		2.24905	-0.10799		2.20012	-0.11532
2.2386	-0.10061		2.24967	-0.12125		2.20071	-0.09693
2.23982	-0.08049		2.25091	-0.11743		2.2013	-0.12671
2.24043	-0.12035		2.25153	-0.11505		2.20189	-0.12952
2.24228	-0.09532		2.25277	-0.07641		2.20248	-0.12279
2.24474	-0.09368		2.25339	-0.11066		2.20308	-0.15062
2.24658	-0.05918		2.25463	-0.12009		2.20367	-0.12361
2.24844	-0.07413		2.25525	-0.09371		2.20426	-0.14553
2.25029	-0.098		2.2565	-0.11082		2.20485	-0.13371
2.25091	-0.09434		2.25712	-0.18723		2.20545	-0.12595
2.25153	-0.09371		2.25837	-0.17281		2.20604	-0.13009
2.25277	-0.0996		2.25899	-0.12252		2.20663	-0.11003
2.25339	-0.08428		2.26024	-0.1198		2.20723	-0.11827
2.25525	-0.07434		2.26087	-0.10597		2.20782	-0.14528
2.25712	-0.0979		2.26212	-0.11267		2.20842	-0.10396
2.25837	-0.09617		2.26274	-0.14539		2.20961	-0.13264
2.25899	-0.08986		2.26337	-0.11663		2.2102	-0.12108
2.26024	-0.1192		2.26462	-0.11492		2.2108	-0.12253
2.26087	-0.10371		2.26525	-0.12735		2.21199	-0.15056
2.26149	-0.09152		2.26588	-0.12195		2.21259	-0.11396
2.26274	-0.08237		2.26713	-0.1141		2.21319	-0.10854
2.26337	-0.07884		2.26776	-0.10809		2.21379	-0.10525
2.26462	-0.07928		2.26839	-0.11726		2.21438	-0.14459
2.26588	-0.08696		2.26902	-0.12248		2.21498	-0.12323
2.26713	-0.08666		2.27028	-0.0805		2.21558	-0.12876
2.26839	-0.11908		2.27091	-0.10317		2.21678	-0.11405
2.26902	-0.07951		2.27154	-0.1014		2.21738	-0.11741
2.27091	-0.10053		2.27281	-0.17004		2.21918	-0.12654
2.27217	-0.08444		2.27344	-0.10608		2.21978	-0.12219
2.27344	-0.0967		2.2747	-0.15082		2.22039	-0.12357
2.27534	-0.08543		2.27597	-0.12163		2.22099	-0.12188
2.27597	-0.0785		2.27724	-0.14973		2.2234	-0.11934
2.27787	-0.09066		2.27851	-0.13584		2.22461	-0.10529
2.27978	-0.08633		2.28042	-0.11804		2.22521	-0.10445
2.28105	-0.09347		2.28105	-0.10147		2.22642	-0.1003
2.28169	-0.10918		2.28169	-0.10236		2.22763	-0.12151
2.28296	-0.08074		2.28296	-0.1621		2.22885	-0.11507
2.2836	-0.0835		2.28424	-0.12587		2.22945	-0.09571
2.28488	-0.07841		2.28488	-0.12478		2.23006	-0.12757
2.28552	-0.0901		2.28616	-0.07175		2.23067	-0.11505
2.28616	-0.08529		2.28744	-0.15721		2.23188	-0.12716
2.2868	-0.09627		2.28872	-0.12405		2.23371	-0.10932
2.28808	-0.07896		2.29	-0.10788		2.23432	-0.11768
2.28872	-0.07602		2.29064	-0.09633		2.23493	-0.13064
2.29129	-0.07886		2.29193	-0.10257		2.23615	-0.12787
2.29257	-0.09239		2.29386	-0.11286		2.23676	-0.1217
2.29322	-0.06962		2.29515	-0.0763		2.23737	-0.1211
2.29451	-0.07188		2.29644	-0.09182		2.23798	-0.13449
2.29515	-0.09807		2.29773	-0.11811		2.2386	-0.14407
2.29579	-0.09584		2.29838	-0.1219		2.23921	-0.11509
2.29709	-0.09271		2.29967	-0.14442		2.23982	-0.10725
2.29773	-0.06353		2.30032	-0.07814		2.24043	-0.11836
2.29903	-0.09574		2.30097	-0.12286		2.24166	-0.11707
2.30032	-0.09584		2.30227	-0.12381		2.24289	-0.12483
2.30292	-0.06813		2.30292	-0.10177		2.24351	-0.10096
2.30357	-0.08057		2.30357	-0.0797		2.24412	-0.13851
2.30552	-0.10437		2.30422	-0.12167		2.24474	-0.09882
2.30617	-0.1013		2.30552	-0.09581		2.24535	-0.13375
2.30812	-0.09712		2.30617	-0.05749		2.24597	-0.11955
2.30943	-0.07784		2.30682	-0.09882		2.24658	-0.13691
2.31008	-0.07934		2.30747	-0.12646		2.2472	-0.11017
2.31139	-0.09351		2.30878	-0.09752		2.24782	-0.11852
2.3127	-0.07878		2.30943	-0.10404		2.24905	-0.12457
2.31401	-0.07811		2.31008	-0.12451		2.24967	-0.11059
2.31598	-0.08416		2.31074	-0.14871		2.25153	-0.09718
2.3173	-0.0894		2.31205	-0.08305		2.25215	-0.10269
2.31861	-0.10073		2.3127	-0.09385		2.25277	-0.11263
2.31927	-0.05474		2.31401	-0.11994		2.25339	-0.09983
2.31993	-0.10892		2.31467	-0.08175		2.25588	-0.1221
2.32125	-0.10944		2.31598	-0.11754		2.2565	-0.11934
2.32191	-0.09562		2.3173	-0.11459		2.25774	-0.09084
2.32257	-0.10297		2.31861	-0.06077		2.25837	-0.10534
2.3239	-0.06364		2.31927	-0.12412		2.25899	-0.12402
2.32456	-0.08379		2.32125	-0.06588		2.25962	-0.12872
2.32522	-0.09454		2.32191	-0.1134		2.26024	-0.1178
2.32588	-0.05965		2.32324	-0.06582		2.26337	-0.10974
2.32655	-0.11683		2.3239	-0.11993		2.26399	-0.12915
2.32721	-0.09368		2.32456	-0.11175		2.26525	-0.0947
2.32854	-0.06869		2.32588	-0.09725		2.26588	-0.11964
2.3292	-0.08314		2.32721	-0.12695		2.26651	-0.09951
2.33053	-0.09194		2.32787	-0.09472		2.26713	-0.09145
2.3312	-0.07722		2.3292	-0.10146		2.27091	-0.12983
2.33187	-0.08092		2.32987	-0.0934		2.27281	-0.14259
2.33387	-0.07857		2.33187	-0.11991		2.27597	-0.11348
2.3352	-0.11535		2.33253	-0.11207		2.2766	-0.11223
2.33587	-0.07852		2.3332	-0.09146		2.27724	-0.11934
2.33654	-0.08847		2.33454	-0.09663		2.27787	-0.09581
2.33721	-0.10538		2.3352	-0.07398		2.27978	-0.1062
2.33788	-0.08427		2.33721	-0.06501		2.28042	-0.11231
2.33922	-0.07652		2.33788	-0.11705		2.28169	-0.0739
2.34057	-0.09416		2.33922	-0.1216		2.28233	-0.11622
2.34124	-0.06725		2.34124	-0.10451		2.28424	-0.12496
2.34258	-0.08524		2.34258	-0.10758		2.28488	-0.10384
2.3446	-0.0879		2.3446	-0.06878		2.28552	-0.12045
2.34528	-0.07668		2.34528	-0.10519		2.28744	-0.11325
2.34595	-0.06642		2.34663	-0.10071		2.29	-0.10088
2.34798	-0.07522		2.3473	-0.11104		2.29064	-0.10781
2.34933	-0.08561		2.34866	-0.09434		2.29257	-0.11425
2.35069	-0.08863		2.35001	-0.08451		2.29386	-0.10924
2.35137	-0.10048		2.35137	-0.10319		2.29773	-0.11641
2.3534	-0.09227		2.35272	-0.10951		2.29903	-0.10135
2.35476	-0.07484		2.35408	-0.12933		2.30162	-0.11524
2.35544	-0.09523		2.35476	-0.09764		2.30227	-0.10227
2.3568	-0.06892		2.35612	-0.0579		2.30292	-0.12646
2.35817	-0.0791		2.3568	-0.07358		2.30422	-0.12325
2.35885	-0.06331		2.35749	-0.07589		2.30487	-0.11545
2.3609	-0.09102		2.35817	-0.06094		2.30552	-0.10919
2.36158	-0.09069		2.35885	-0.09107		2.30682	-0.10708
2.36227	-0.09467		2.35953	-0.11478		2.30812	-0.10094
2.36295	-0.07463		2.36022	-0.13072		2.30943	-0.09833
2.36432	-0.08395		2.3609	-0.10655		2.31008	-0.08526
2.3657	-0.08148		2.36158	-0.08475		2.31139	-0.09409
2.36638	-0.07591		2.36227	-0.10592		2.31205	-0.0979
2.36707	-0.06071		2.36295	-0.12618		2.3127	-0.10872
2.36776	-0.09726		2.36364	-0.1043		2.31336	-0.11642
2.36914	-0.07831		2.36845	-0.11944		2.31533	-0.08261
2.36983	-0.08095		2.3712	-0.12545		2.31598	-0.11604
2.37051	-0.08439		2.37259	-0.08345		2.31664	-0.09311
2.37259	-0.08204		2.37397	-0.09655		2.3173	-0.11609
2.37328	-0.05678		2.37466	-0.11845		2.31861	-0.11222
2.37466	-0.0885		2.37605	-0.10022		2.32059	-0.11482
2.37535	-0.09019		2.37674	-0.05859		2.32125	-0.11348
2.37674	-0.10293		2.37743	-0.11691		2.32191	-0.11707
2.37743	-0.06968		2.37882	-0.09239		2.32257	-0.08453
2.37813	-0.09342		2.37952	-0.09083		2.3239	-0.09128
2.37952	-0.0796		2.38091	-0.08949		2.32522	-0.09817
2.38091	-0.07354		2.3816	-0.11117		2.32655	-0.08147
2.3816	-0.06916		2.383	-0.10609		2.32854	-0.08917
2.383	-0.08192		2.38369	-0.11879		2.3292	-0.10813
2.38509	-0.09594		2.38509	-0.11794		2.33053	-0.09414
2.38579	-0.07209		2.38579	-0.0871		2.33253	-0.10725
2.38719	-0.08543		2.38719	-0.1136		2.33387	-0.07258
2.38859	-0.08546		2.38859	-0.07212		2.33654	-0.11226
2.39069	-0.08598		2.38929	-0.06454		2.33788	-0.10035
2.3928	-0.07335		2.39069	-0.1061		2.34326	-0.09989
2.3935	-0.07846		2.3921	-0.11243		2.34393	-0.0958
2.39421	-0.08171		2.3935	-0.08263		2.34528	-0.08831
2.39562	-0.07318		2.39491	-0.08606		2.34663	-0.08788
2.39703	-0.11478		2.39562	-0.0642		2.34798	-0.09368
2.39773	-0.07206		2.39632	-0.08829		2.34933	-0.10693
2.39985	-0.07845		2.39844	-0.08381		2.35069	-0.08484
2.40056	-0.08376		2.39985	-0.14252		2.35137	-0.10674
2.40198	-0.08505		2.40127	-0.1205		2.35544	-0.13035
2.4034	-0.05727		2.40198	-0.08109		2.35612	-0.08463
2.40482	-0.06842		2.4034	-0.06234		2.3568	-0.11861
2.40553	-0.07394		2.4041	-0.06406		2.35817	-0.10654
2.40624	-0.07021		2.40553	-0.13609		2.35885	-0.08034
2.40695	-0.10943		2.40695	-0.0684		2.36022	-0.1153
2.40766	-0.06754		2.40766	-0.06298		2.36158	-0.08157
2.40837	-0.09414		2.40909	-0.08913		2.36227	-0.09853
2.4098	-0.08089		2.41051	-0.07803		2.36364	-0.0916
2.41051	-0.08204		2.41123	-0.13431		2.36432	-0.10854
2.41123	-0.07212		2.41194	-0.07117		2.36501	-0.09823
2.41194	-0.06495		2.41337	-0.1071		2.3657	-0.10767
2.41337	-0.07185		2.41409	-0.0826		2.36638	-0.11982
2.41409	-0.093		2.4148	-0.06881		2.36707	-0.08354
2.41552	-0.08654		2.41624	-0.11359		2.36845	-0.11679
2.41624	-0.06612		2.41696	-0.05025		2.37051	-0.0776
2.41767	-0.06272		2.41767	-0.07597		2.3712	-0.11827
2.41839	-0.08988		2.41911	-0.072		2.3719	-0.09239
2.41911	-0.0837		2.41983	-0.08654		2.37259	-0.1301
2.42055	-0.07892		2.42127	-0.11234		2.37328	-0.08981
2.42199	-0.0786		2.42199	-0.03957		2.37605	-0.07489
2.42271	-0.07723		2.42344	-0.10472		2.37674	-0.08182
2.42416	-0.08439		2.42488	-0.11361		2.3823	-0.10257
2.42488	-0.08413		2.4256	-0.07727		2.38649	-0.09165
2.42633	-0.07428		2.42633	-0.06448		2.38719	-0.10414
2.42705	-0.07955		2.42705	-0.0966		2.38789	-0.07933
2.4285	-0.07679		2.4285	-0.09234		2.39139	-0.09036
2.42995	-0.07668		2.42922	-0.04149		2.3921	-0.07368
2.4314	-0.08602		2.42995	-0.07939		2.3928	-0.10211
2.43359	-0.08226		2.4314	-0.06348		2.3935	-0.09597
2.43504	-0.07241		2.43213	-0.08288		2.39421	-0.08231
2.43577	-0.05512		2.43359	-0.06816		2.39562	-0.07762
2.43723	-0.07817		2.43504	-0.06626		2.39632	-0.09667
2.43796	-0.08644		2.43577	-0.09718		2.39703	-0.07073
2.43943	-0.06437		2.43723	-0.10555		2.39844	-0.09515
2.44162	-0.07451		2.43869	-0.12202		2.40056	-0.10042
2.44309	-0.07288		2.43943	-0.06676		2.4034	-0.08932
2.44382	-0.08838		2.44016	-0.07449		2.40482	-0.09634
2.44456	-0.093		2.44089	-0.0883		2.40624	-0.09763
2.44529	-0.05966		2.44162	-0.08819		2.40695	-0.08046
2.44677	-0.06081		2.44309	-0.10283		2.40766	-0.10812
2.4475	-0.08651		2.44382	-0.07378		2.40837	-0.08751
2.44898	-0.07653		2.44529	-0.08268		2.41123	-0.09393
2.44971	-0.08876		2.44677	-0.11532		2.41194	-0.09742
2.45045	-0.07319		2.4475	-0.1428		2.41337	-0.09308
2.45119	-0.08678		2.44898	-0.08901		2.41409	-0.10915
2.45193	-0.07292		2.45045	-0.08851		2.4148	-0.12295
2.45415	-0.04748		2.45193	-0.10935		2.41552	-0.09361
2.45489	-0.07645		2.45267	-0.1083		2.41624	-0.10145
2.45638	-0.08034		2.45415	-0.06918		2.41696	-0.0838
2.45786	-0.07832		2.45489	-0.09731		2.41767	-0.09012
2.45935	-0.07188		2.45563	-0.07149		2.41839	-0.09353
2.46009	-0.05802		2.45786	-0.07873		2.41983	-0.09323
2.46158	-0.08379		2.45861	-0.06619		2.42055	-0.08986
2.46308	-0.07947		2.46009	-0.12471		2.42199	-0.08291
2.46382	-0.07628		2.46158	-0.07808		2.42271	-0.09074
2.46457	-0.09019		2.46308	-0.06523		2.42416	-0.08985
2.46532	-0.07953		2.46457	-0.09087		2.42488	-0.09801
2.46607	-0.0759		2.46532	-0.0899		2.4256	-0.0598
2.46681	-0.07011		2.46681	-0.10884		2.42633	-0.10376
2.46756	-0.06397		2.46831	-0.06289		2.42705	-0.08616
2.46831	-0.08745		2.46906	-0.0892		2.4285	-0.09325
2.46981	-0.08886		2.46981	-0.07703		2.42922	-0.08133
2.47207	-0.08032		2.47207	-0.07908		2.42995	-0.0838
2.47282	-0.07929		2.47433	-0.06969		2.43068	-0.08528
2.47357	-0.08439		2.47508	-0.08894		2.43213	-0.0749
2.47433	-0.08819		2.47583	-0.08265		2.43286	-0.08666
2.47583	-0.06037		2.47734	-0.07356		2.43359	-0.07236
2.47734	-0.05261		2.4781	-0.06728		2.43431	-0.08452
2.4781	-0.05419		2.47886	-0.09071		2.43577	-0.07281
2.47961	-0.07256		2.47961	-0.07416		2.43723	-0.08743
2.48037	-0.09608		2.48037	-0.0997		2.43796	-0.0885
2.48189	-0.07275		2.48113	-0.06743		2.44236	-0.08957
2.48416	-0.06987		2.48189	-0.06715		2.44309	-0.09219
2.48721	-0.10257		2.48264	-0.13353		2.44529	-0.07717
2.48797	-0.0665		2.48416	-0.08522		2.45045	-0.09212
2.48949	-0.07496		2.48492	-0.06133		2.45119	-0.08574
2.49102	-0.08592		2.48568	-0.08071		2.45193	-0.09394
2.49255	-0.08737		2.48644	-0.05875		2.45415	-0.07066
2.49332	-0.08078		2.48721	-0.11174		2.45563	-0.08663
2.49485	-0.09021		2.48873	-0.0723		2.45638	-0.1022
2.49561	-0.06918		2.48949	-0.10939		2.45786	-0.0912
2.49638	-0.07755		2.49026	-0.09085		2.45861	-0.08668
2.49869	-0.06488		2.49178	-0.05067		2.45935	-0.09197
2.49946	-0.05395		2.49255	-0.07073		2.46009	-0.09298
2.50254	-0.0826		2.49332	-0.0726		2.46457	-0.08872
2.50331	-0.06064		2.49485	-0.07684		2.46607	-0.0814
2.50408	-0.08812		2.49561	-0.05069		2.46681	-0.05573
2.5064	-0.06371		2.49638	-0.10429		2.46756	-0.07872
2.50717	-0.1		2.49792	-0.05631		2.46906	-0.09254
2.50795	-0.07925		2.49869	-0.06018		2.46981	-0.09198
2.51183	-0.08029		2.49946	-0.11869		2.47056	-0.0881
2.51338	-0.04607		2.50022	-0.07989		2.47508	-0.10986
2.51416	-0.07457		2.50177	-0.11457		2.47583	-0.07899
2.51806	-0.07581		2.50254	-0.02319		2.48037	-0.08721
2.51885	-0.06484		2.50331	-0.09456		2.48113	-0.08978
2.52119	-0.05819		2.50485	-0.07419		2.48189	-0.09228
2.52276	-0.06274		2.50563	-0.07522		2.48264	-0.09684
2.52433	-0.06197		2.50717	-0.06655		2.4834	-0.08458
2.5259	-0.05317		2.50795	-0.09543		2.48416	-0.08774
2.52826	-0.05898		2.51028	-0.08291		2.48492	-0.08633
2.53142	-0.07199		2.51105	-0.07626		2.48797	-0.09215
2.53221	-0.06834		2.51183	-0.04775		2.49102	-0.09724
2.533	-0.07042		2.51416	-0.04138		2.49561	-0.08352
2.53458	-0.06545		2.51494	-0.07902		2.49715	-0.08534
2.53617	-0.0756		2.51572	-0.07727		2.50177	-0.08081
2.53696	-0.06851		2.5165	-0.07112		2.50254	-0.07093
2.53776	-0.05009		2.51806	-0.05438		2.50563	-0.08816
2.53855	-0.05643		2.51963	-0.10031		2.50717	-0.09036
2.54014	-0.04874		2.52041	-0.08435		2.5095	-0.07335
2.54094	-0.0512		2.52119	-0.08204		2.51338	-0.08379
2.54173	-0.05655		2.52276	-0.04502		2.51416	-0.07291
2.54253	-0.05685		2.52355	-0.08296		2.51728	-0.08475
2.54333	-0.0852		2.52433	-0.09064		2.52041	-0.07501
2.54412	-0.05418		2.52512	-0.07249		2.52355	-0.07572
2.54572	-0.07306		2.5259	-0.07967		2.52669	-0.09052
2.54652	-0.05508		2.52748	-0.04044		2.52826	-0.09218
2.54812	-0.05532		2.52826	-0.08927		2.52984	-0.0826
2.54892	-0.06058		2.52905	-0.07231		2.53063	-0.08762
2.55133	-0.07109		2.53063	-0.08369		2.53221	-0.07342
2.55374	-0.0544		2.53221	-0.07046		2.53458	-0.06714
2.55454	-0.0586		2.53379	-0.06894		2.53538	-0.07015
2.55535	-0.06467		2.53458	-0.0562		2.53617	-0.07958
2.55696	-0.05829		2.53538	-0.1144		2.53696	-0.07214
2.55777	-0.0407		2.53617	-0.07486		2.53776	-0.07348
2.55938	-0.03428		2.53696	-0.08798		2.53855	-0.09097
2.56019	-0.03976		2.53776	-0.07542		2.53934	-0.08498
2.561	-0.04017		2.53855	-0.09203		2.54094	-0.10293
2.56262	-0.04228		2.53934	-0.09183		2.54253	-0.0803
2.56424	-0.04129		2.54094	-0.07246		2.54412	-0.09057
2.56505	-0.02944		2.54253	-0.06659		2.54572	-0.06606
2.56749	-0.04291		2.54333	-0.08334		2.54652	-0.08057
2.5683	-0.05676		2.54492	-0.07733		2.54812	-0.07063
2.56912	-0.05006		2.54652	-0.05787		2.54972	-0.08561
2.57075	-0.02511		2.54732	-0.07908		2.55053	-0.07231
2.57156	-0.03733		2.54812	-0.07104		2.55133	-0.08204
2.57238	-0.05805		2.54972	-0.05726		2.55213	-0.08423
2.5732	-0.07829		2.55053	-0.06677		2.55374	-0.06392
2.57401	-0.06235		2.55213	-0.04581		2.55454	-0.07209
2.57483	-0.0363		2.55293	-0.0582		2.55535	-0.08909
2.57565	-0.05266		2.55454	-0.05128		2.55696	-0.05448
2.57729	-0.03575		2.55615	-0.07128		2.55857	-0.07831
2.57893	-0.01519		2.55696	-0.06016		2.55938	-0.06164
2.57975	-0.04442		2.55938	-0.06901		2.561	-0.04612
2.58139	-0.0515		2.56019	-0.09599		2.56181	-0.05912
2.58304	-0.03734		2.561	-0.06928		2.56262	-0.06169
2.58551	-0.06237		2.56181	-0.04331		2.56424	-0.04832
2.58716	-0.05513		2.56343	-0.08903		2.56505	-0.06581
2.58799	-0.00376		2.56424	-0.07063		2.56586	-0.06557
2.58882	-0.04888		2.56586	-0.04798		2.56668	-0.06314
2.58964	-0.03703		2.56668	-0.06864		2.56749	-0.07977
2.59047	-0.02704		2.56749	-0.0829		2.5683	-0.05018
2.5913	-0.02031		2.56912	-0.03999		2.56912	-0.0689
2.59296	-0.02852		2.56993	-0.01761		2.57075	-0.06129
2.59462	-0.04872		2.57075	-0.0223		2.57156	-0.06015
2.59628	-0.03843		2.57156	-0.07595		2.57238	-0.04596
2.59712	-0.04006		2.57238	-0.06105		2.57401	-0.06213
2.59878	-0.01639		2.5732	-0.05013		2.57483	-0.06812
2.59962	-0.02049		2.57401	-0.03564		2.57647	-0.04898
2.60045	-0.01173		2.57565	-0.07095		2.57811	-0.05871
2.60129	-0.04845		2.57647	-0.06506		2.57975	-0.03586
2.60296	-0.02691		2.57811	-0.05364		2.58057	-0.04318
2.6038	-0.02575		2.57893	-0.08319		2.58139	-0.05963
2.60464	-0.01764		2.57975	-0.07186		2.58222	-0.06244
2.60715	-0.01106		2.58057	-0.04912		2.58469	-0.05444
2.60799	-0.01658		2.58222	-0.06913		2.58634	-0.05155
2.60967	-0.03291		2.58304	-0.0454		2.58716	-0.04542
2.61136	-0.01715		2.58386	-0.02984		2.58882	-0.07263
2.6122	-0.00307		2.58469	-0.06298		2.5913	-0.03969
2.61388	-0.02363		2.58551	-0.05643		2.59213	-0.05728
2.61473	-0.01627		2.58634	-0.06507		2.59379	-0.03238
2.61557	-0.02177		2.58799	-0.02107		2.59545	-0.05028
2.61642	-0.0121		2.58882	-0.0303		2.59628	-0.04965
2.61896	-0.04671		2.59047	-0.05525		2.59712	-0.04881
2.61981	-0.01187		2.5913	-0.06401		2.59878	-0.04888
2.6215	-0.00146		2.59213	-0.03888		2.59962	-0.07131
2.6232	-0.0124		2.59379	-0.03827		2.60045	-0.05338
2.62405	-0.03007		2.59545	-0.04212		2.60129	-0.05516
2.62576	-0.03236		2.59628	-0.01097		2.60212	-0.03324
2.62831	-0.00576		2.59712	-0.04318		2.60296	-0.03247
2.62917	-0.05121		2.59795	-0.07581		2.60547	-0.05953
2.63173	-0.0198		2.59878	-0.04581		2.60631	-0.03186
2.6343	-0.01164		2.59962	-0.02275		2.60799	-0.04536
2.63516	-0.0208		2.60129	-0.0687		2.60883	-0.03681
2.63688	-0.01222		2.60296	-0.04806		2.60967	-0.03469
2.6386	-0.00897		2.6038	-0.02014		2.61136	-0.04294
2.64032	-0.02507		2.60547	-0.0594		2.6122	-0.02276
2.64118	-0.00344		2.60715	-0.04527		2.61304	-0.03266
2.64204	-0.01597		2.60799	-0.02747		2.61388	-0.04013
2.64377	-0.0039		2.60883	-0.02028		2.61473	-0.05413
2.6455	-0.02478		2.61051	-0.04727		2.61557	-0.04126
2.64636	-0.01305		2.61136	-0.07571		2.61642	-0.04386
2.64723	-0.00204		2.61304	-0.0465		2.61727	-0.04231
2.6481	-0.00453		2.61388	-0.02274		2.61811	-0.03185
2.64896	0.0002244		2.61473	-0.04447		2.61896	-0.04775
2.64983	-0.000902907		2.61642	-0.03446		2.62065	-0.05702
2.6507	-0.01122		2.61727	-0.0904		2.6215	-0.05206
2.65157	0.00664		2.61811	-0.00886		2.62235	-0.02311
2.65244	0.01473		2.61896	-0.04295		2.6232	-0.04539
2.65331	-0.01183		2.61981	-0.01809		2.62576	-0.01059
2.65418	-0.00437		2.6215	-0.03415		2.62661	-0.03438
2.65505	-0.01544		2.62235	-0.02709		2.62746	-0.02303
2.65592	-0.00528		2.6232	-0.02331		2.62831	-0.02082
2.65679	0.00051427		2.6249	-0.01359		2.63002	-0.03225
2.65854	-0.00663		2.62576	-0.03241		2.63173	-0.02288
2.65941	-0.01353		2.62746	-0.03698		2.6343	-0.02149
2.66029	0.01433		2.62917	-0.0211		2.63516	-0.01222
2.66116	0.00205		2.63002	-0.03784		2.63602	-0.03952
2.66292	-0.00871		2.63173	-0.0186		2.6386	-0.01943
2.66467	0.00172		2.63259	-0.05385		2.64032	-0.03207
2.66731	0.01118		2.63345	0.00861		2.64118	-0.01075
2.66819	0.01064		2.6343	-0.03419		2.64377	-0.02783
2.66995	0.01436		2.63516	-0.05289		2.6455	-0.02082
2.67171	0.00366		2.63688	-0.00549		2.64636	-0.01365
2.67348	0.03811		2.6386	-0.0244		2.64723	-0.02283
2.67613	-0.00217		2.64032	-0.00178		2.64896	-0.02296
2.67702	0.02302		2.64204	-0.01474		2.64983	-0.02235
2.67791	0.02268		2.64377	-0.01249		2.6507	-0.00606
2.68057	0.01844		2.64463	-0.00373		2.65157	0.01162
2.68146	0.00259		2.6455	-0.02664		2.65244	-0.000271131
2.68324	0.03155		2.64723	-0.00701		2.65331	-0.01015
2.68413	0.03447		2.6481	-0.02032		2.65418	-0.02111
2.68502	0.06051		2.64896	0.00521		2.65505	-0.0314
2.68591	0.02849		2.65157	0.00214		2.65592	-0.03914
2.6868	0.02373		2.65244	0.00469		2.65679	-0.00945
2.6877	0.03508		2.65331	-0.01266		2.65854	0.00716
2.68859	0.04699		2.65418	-0.00948		2.65941	0.01295
2.68948	0.03752		2.65505	-0.03683		2.66029	0.0248
2.69128	0.04372		2.65592	0.02221		2.66116	-0.01188
2.69217	0.05174		2.65767	-0.01328		2.66204	0.000329943
2.69307	0.06129		2.65854	-0.00453		2.66379	-0.02865
2.69397	0.05696		2.65941	0.00391		2.66467	0.0175
2.69576	0.06432		2.66116	0.0071		2.66643	-0.00844
2.69756	0.03668		2.66204	0.000364643		2.66819	-0.00227
2.69936	0.04812		2.66292	0.01266		2.66995	-0.00648
2.70026	0.06064		2.66467	-0.000121537		2.67083	-0.02558
2.70117	0.04909		2.66555	-0.00102		2.67171	-0.01821
2.70207	0.04322		2.66731	0.01059		2.6726	0.00994
2.70297	0.05667		2.66819	0.00127		2.67436	-0.00954
2.70388	0.04976		2.66907	-0.03252		2.67525	0.03683
2.70478	0.062		2.67083	0.00164		2.67702	0.000215038
2.70569	0.06205		2.67171	-0.02496		2.67791	0.01556
2.70659	0.06		2.6726	0.02864		2.67879	0.01256
2.7075	0.06109		2.67348	0.02012		2.68057	0.00668
2.70841	0.06692		2.67525	-8e-11		2.68235	0.02898
2.70931	0.07902		2.67613	0.02364		2.68324	0.00359
2.71113	0.05709		2.67702	0.002		2.68413	0.01045
2.71295	0.05419		2.67879	-0.01494		2.68502	-0.00199
2.71386	0.07842		2.67968	-0.00545		2.68591	0.01276
2.71477	0.0878		2.68057	-0.01094		2.6868	-0.0027
2.7166	0.06428		2.68146	0.01215		2.6877	0.01993
2.71842	0.08388		2.68235	-0.00514		2.68948	0.00772
2.72025	0.07056		2.68413	-0.00163		2.69128	0.0163
2.723	0.10728		2.68502	0.05112		2.69307	0.01617
2.72484	0.08741		2.68591	0.01677		2.69397	0.01255
2.72576	0.09689		2.68859	0.0148		2.69486	0.0174
2.72852	0.10362		2.68948	0.01776		2.69576	-0.0063
2.73036	0.10363		2.69128	0.01623		2.69666	0.01946
2.73221	0.10098		2.69307	0.05619		2.69756	0.04504
2.73313	0.10687		2.69486	0.02238		2.69846	0.02219
2.73498	0.11174		2.69576	0.02801		2.70026	0.03092
2.73591	0.13233		2.69666	0.05454		2.70207	0.02171
2.73776	0.11471		2.69756	0.00919		2.70388	0.03242
2.74055	0.13695		2.69846	-0.0028		2.70569	0.03399
2.74241	0.14499		2.69936	0.03395		2.70659	0.03518
2.74427	0.16		2.70026	0.03395		2.70841	0.04315
2.74707	0.14339		2.70207	0.0339		2.70931	0.05925
2.74987	0.18613		2.70297	0.04001		2.71113	0.05363
2.75081	0.18313		2.70388	0.04127		2.71204	0.06683
2.75362	0.20593		2.70569	0.02508		2.71386	0.03784
2.75456	0.2106		2.70659	0.02537		2.71477	0.06593
2.7555	0.24623		2.7075	0.04912		2.7166	0.04889
2.75738	0.26344		2.70841	0.05753		2.71751	0.05844
2.75832	0.28437		2.70931	0.04526		2.71934	0.04409
2.75926	0.27093		2.71022	0.03035		2.72025	0.07796
2.7602	0.3325		2.71204	0.05964		2.72209	0.06849
2.76114	0.35511		2.71295	0.06696		2.723	0.03853
2.76303	0.34449		2.71386	0.0428		2.72392	0.09564
2.76682	0.37832		2.71568	0.05416		2.72576	0.07267
2.76871	0.43721		2.71751	0.05924		2.72668	0.09689
2.76966	0.49102		2.71842	0.0519		2.72852	0.08715
2.77061	0.53466		2.72025	0.0673		2.72944	0.10887
2.77156	0.52054		2.723	0.05919		2.73128	0.08074
2.77251	0.59355		2.72392	0.05688		2.73221	0.08531
2.77442	0.66928		2.72576	0.08672		2.73406	0.10768
2.77632	0.73285		2.72668	0.06133		2.73591	0.14356
2.77728	0.76852		2.7276	0.05433		2.73683	0.14424
2.77823	0.85282		2.72944	0.06948		2.73776	0.15699
2.77919	0.88597		2.73036	0.0519		2.73962	0.15578
2.7811	0.95395		2.73221	0.08694		2.74055	0.20644
2.78397	1.0613		2.73313	0.086		2.74241	0.21879
2.78493	1.15697		2.73406	0.0893		2.74427	0.25042
2.78685	1.28243		2.73591	0.1163		2.7452	0.23709
2.78974	1.39401		2.73683	0.10975		2.74613	0.27475
2.7907	1.50265		2.73869	0.09815		2.74707	0.27557
2.79456	1.60849		2.73962	0.09763		2.748	0.35494
2.79553	1.71276		2.74148	0.14491		2.74894	0.34728
2.79843	1.79287		2.74334	0.16371		2.75081	0.37992
2.80134	1.98562		2.74427	0.19102		2.75268	0.42659
2.80232	2.10007		2.74613	0.19743		2.75456	0.46578
2.80426	2.20599		2.74707	0.18172		2.75644	0.52105
2.80523	2.31302		2.74894	0.19119		2.75738	0.582
2.80816	2.39028		2.74987	0.22556		2.75926	0.65969
2.81109	2.57906		2.75081	0.23505		2.76114	0.72339
2.81207	2.71299		2.75174	0.28437		2.76209	0.79688
2.815	2.7901		2.75268	0.28025		2.76398	0.86875
2.81599	2.8963		2.75456	0.30638		2.76492	0.81741
2.81697	2.97613		2.7555	0.3324		2.76587	0.86514
2.81893	3.09579		2.75644	0.36582		2.76682	0.9754
2.81992	3.21405		2.75738	0.38065		2.76776	0.98719
2.82188	3.29174		2.75926	0.41066		2.76966	1.07123
2.82386	3.4526		2.7602	0.44201		2.77156	1.16503
2.82583	3.5747		2.76114	0.494		2.77251	1.21384
2.8288	3.64354		2.76209	0.52502		2.77346	1.24857
2.82979	3.75555		2.76303	0.53727		2.77442	1.30696
2.83078	3.88795		2.76398	0.59757		2.77632	1.39582
2.83376	4.0178		2.76492	0.61402		2.77919	1.51467
2.83575	4.18587		2.76682	0.65881		2.78014	1.60348
2.83674	4.20882		2.76776	0.74537		2.7811	1.67395
2.83774	4.22088		2.76966	0.82526		2.78206	1.72761
2.83874	4.42803		2.77156	0.87828		2.78301	1.81599
2.83973	4.48198		2.77251	0.9355		2.78397	1.90708
2.84073	4.58296		2.77346	1.0128		2.78589	1.98574
2.84173	4.66788		2.77537	1.05816		2.78685	2.01411
2.84273	4.71529		2.77632	1.16605		2.78781	2.07363
2.84473	4.90156		2.77823	1.22625		2.78878	2.12657
2.84573	5.02285		2.77919	1.28403		2.78974	2.22043
2.84774	5.13887		2.7811	1.37185		2.79167	2.31706
2.84874	5.24587		2.78206	1.46312		2.79263	2.40625
2.85075	5.35605		2.78397	1.58564		2.7936	2.48838
2.85277	5.50446		2.78493	1.66726		2.79456	2.53483
2.85377	5.58735		2.78685	1.75598		2.7965	2.60861
2.85478	5.64772		2.78878	1.88372		2.79746	2.65352
2.85781	5.76133		2.78974	1.99174		2.79843	2.76093
2.85882	5.83914		2.7907	2.08297		2.7994	2.85322
2.86186	5.9605		2.79167	2.12446		2.80037	2.94673
2.86592	6.13289		2.7936	2.18859		2.80134	3.02849
2.86694	6.2014		2.79456	2.29844		2.80329	3.09742
2.86897	6.27912		2.7965	2.3618		2.80426	3.22425
2.87203	6.37385		2.79746	2.49461		2.80621	3.25016
2.87408	6.47419		2.7994	2.68759		2.80718	3.36462
2.87612	6.57701		2.80037	2.66493		2.80816	3.41143
2.8792	6.6028		2.80329	2.83128		2.81011	3.53213
2.88125	6.68547		2.80426	2.94557		2.81109	3.59229
2.88537	6.75293		2.80523	3.07012		2.81207	3.6877
2.88846	6.82759		2.80718	3.14325		2.81402	3.80984
2.88949	6.9197		2.80913	3.27103		2.81599	3.88593
2.89053	6.95263		2.81011	3.4052		2.81697	3.98706
2.89156	6.93966		2.81207	3.46649		2.81893	4.10505
2.8926	6.9672		2.81304	3.55289		2.82188	4.25729
2.89363	6.9742		2.81402	3.57875		2.82386	4.33133
2.89467	7.00985		2.815	3.63874		2.82583	4.46636
2.89571	7.1968		2.81599	3.7378		2.82781	4.58082
2.89675	7.00146		2.81697	3.86774		2.82979	4.70603
2.89779	6.94334		2.81893	3.97264		2.83177	4.75122
2.89883	7.22438		2.81992	4.0274		2.83277	4.8679
2.89987	7.01137		2.8209	4.10178		2.83475	4.89707
2.90091	7.14979		2.82287	4.18306		2.83575	4.98433
2.90299	7.05751		2.82386	4.2361		2.83674	5.05483
2.90404	7.16035		2.82484	4.3028		2.83874	5.12803
2.90613	7.26115		2.82583	4.41478		2.84073	5.21052
2.90717	7.11945		2.82682	4.45366		2.84273	5.27523
2.90822	7.17014		2.8288	4.55253		2.84373	5.37415
2.90927	7.16166		2.82979	4.60806		2.84473	5.41164
2.91032	7.21444		2.83078	4.67908		2.84573	5.47636
2.91137	7.46473		2.83177	4.73754		2.84674	5.49571
2.91768	7.48306		2.83277	4.77576		2.84774	5.55487
2.91979	7.50069		2.83376	4.88206		2.84874	5.61598
2.92402	7.5334		2.83575	4.99618		2.84975	5.65372
2.93038	7.55157		2.83774	5.04414		2.85075	5.71981
2.93358	7.54085		2.83874	5.14297		2.85176	5.8528
2.93999	7.56657		2.83973	5.18641		2.85277	5.82399
2.94213	7.57408		2.84073	5.25821		2.85377	5.91737
2.94535	7.54035		2.84173	5.32093		2.85478	5.97787
2.94966	7.61386		2.84473	5.41591		2.85579	6.05101
2.95506	7.65127		2.84573	5.5118		2.85781	6.10421
2.95831	7.63316		2.84674	5.59485		2.85882	6.11536
2.96157	7.64063		2.84774	5.53331		2.85983	6.17313
2.96374	7.65818		2.84874	5.61461		2.86186	6.22211
2.96701	7.62053		2.84975	5.6792		2.86287	6.29752
2.9681	7.67335		2.85176	5.76436		2.8649	6.34769
2.97467	7.65828		2.85277	5.83701		2.86592	6.40502
2.97687	7.67907		2.85478	5.89944		2.86694	6.4087
2.97907	7.65487		2.85781	6.01925		2.86897	6.50485
2.98237	7.65481		2.85983	6.12128		2.87101	6.53115
2.98347	7.67023		2.86186	6.19092		2.87305	6.61855
2.98568	7.67792		2.86287	6.16981		2.8751	6.67045
2.98679	7.70088		2.86389	6.2349		2.87715	6.70399
2.98789	7.69362		2.8649	6.29768		2.88022	6.76324
2.989	7.69554		2.86592	6.31361		2.88125	6.80203
			2.86694	6.36161		2.88331	6.84678
			2.86795	6.38966		2.88537	6.88851
			2.86897	6.43919		2.88743	6.90974
			2.87101	6.48628		2.89053	6.98489
			2.87305	6.57833		2.8926	6.99654
			2.8751	6.62		2.89363	7.0602
			2.87715	6.70461		2.89571	7.07895
			2.87817	6.67295		2.89779	7.08962
			2.8792	6.74227		2.89883	7.13825
			2.88022	6.78519		2.90091	7.15035
			2.88331	6.84245		2.90299	7.23298
			2.88434	6.8597		2.90404	7.25225
			2.8864	6.92789		2.90508	7.25892
			2.88743	6.93094		2.90613	7.26711
			2.88949	6.99408		2.90717	7.25412
			2.89053	7.03044		2.90822	7.27786
			2.8926	7.04101		2.90927	7.38968
			2.89363	7.09344		2.91032	7.4209
			2.89467	7.1295		2.91242	7.43911
			2.89571	7.14888		2.91347	7.48332
			2.89675	7.13526		2.91452	7.44786
			2.89779	7.14885		2.91662	7.49148
			2.89883	7.21793		2.91873	7.52569
			2.89987	7.21931		2.92084	7.5203
			2.90195	7.22741		2.9219	7.55722
			2.90404	7.27513		2.92508	7.58165
			2.90613	7.30419		2.92932	7.60454
			2.90717	7.3049		2.93251	7.61897
			2.90927	7.3279		2.93571	7.65573
			2.91032	7.33246		2.94106	7.66669
			2.91242	7.3839		2.94428	7.68104
			2.91452	7.39287		2.94858	7.71178
			2.91662	7.41515		2.95182	7.71669
			2.91768	7.45997		2.95614	7.74284
			2.91873	7.47051		2.96048	7.75654
			2.92084	7.46538		2.96374	7.7786
			2.9219	7.47183		2.9692	7.75482
			2.92402	7.48055		2.97467	7.76961
			2.92614	7.52559		2.97907	7.77925
			2.9272	7.51251		2.98127	7.77852
			2.92932	7.5542		2.98237	7.781
			2.93038	7.53946		2.98347	7.77967
			2.93145	7.55752		2.98458	7.77179
			2.93251	7.55768		2.98568	7.7853
			2.93358	7.56552		2.98679	7.78826
			2.93465	7.58409		2.98789	7.80379
			2.93571	7.59221		2.989	7.78878
			2.93678	7.58162		2.99011	7.7886
			2.93785	7.59397		2.99122	7.78845
			2.93999	7.58577		2.99233	7.7985
			2.94106	7.61495		2.99344	7.80642
			2.94321	7.6452		2.99455	7.81408
			2.94428	7.62835		2.99566	7.81272
			2.94535	7.65347		2.99789	7.81128
			2.94643	7.62041		2.99901	7.81146
			2.94858	7.66993		3.00012	7.80686
			2.94966	7.67856		3.00124	7.81158
			2.9529	7.69269		3.00236	7.82617
			2.95506	7.699		3.00348	7.81503
			2.95723	7.68739		3.0046	7.82086
			2.95831	7.72783		3.00572	7.82786
			2.95939	7.68803		3.00684	7.84452
			2.96157	7.71187		3.00796	7.81634
			2.96265	7.71798		3.00908	7.8159
			2.96592	7.74732		3.01358	7.82143
			2.9681	7.71887		3.01584	7.85213
			2.9692	7.7377		3.01697	7.84129
			2.97029	7.75996		3.0181	7.84588
			2.97138	7.76035		3.01923	7.82894
			2.97248	7.73253		3.02149	7.86043
			2.97357	7.74844		3.02603	7.8457
			2.97467	7.75071		3.02831	7.8272
			2.97577	7.75388		3.02944	7.8377
			2.97687	7.77306		3.03058	7.84507
			2.97907	7.73326		3.03172	7.84997
			2.98127	7.75827		3.03287	7.84253
			2.98237	7.78356		3.03401	7.81252
			2.98347	7.77452		3.03515	7.84138
			2.98458	7.75963		3.0363	7.85268
			2.98568	7.76066		3.03744	7.84396
			2.98679	7.76866		3.03859	7.84969
			2.99011	7.80499		3.04088	7.83097
			2.99233	7.77296		3.04203	7.86534
			2.99344	7.77283		3.04318	7.84677
			2.99566	7.79645		3.04433	7.85475
			2.99678	7.80775		3.04548	7.84854
			2.99789	7.7762		3.04663	7.85299
			3.00012	7.839		3.05009	7.85083
			3.00124	7.79147		3.05125	7.85265
			3.00348	7.7896		3.0524	7.87495
			3.0046	7.81493		3.05356	7.86084
			3.00572	7.79181		3.05472	7.86255
			3.00796	7.78338		3.05588	7.85987
			3.01021	7.81022		3.06169	7.86948
			3.01133	7.80749		3.06285	7.8561
			3.01246	7.79915		3.06402	7.86942
			3.01471	7.80114		3.06635	7.86127
			3.01697	7.80379		3.06869	7.87915
			3.0181	7.82671		3.06986	7.85812
			3.01923	7.80779		3.0722	7.85777
			3.02036	7.80139		3.07572	7.85914
			3.02149	7.80727		3.07807	7.85817
			3.02263	7.8253		3.07925	7.87467
			3.0249	7.80333		3.0816	7.88449
			3.02717	7.81864		3.08515	7.86038
			3.02831	7.8248		3.08751	7.88499
			3.02944	7.84015		3.0887	7.87248
			3.03172	7.83435		3.08988	7.8875
			3.03287	7.81646		3.09225	7.87639
			3.03401	7.82013		3.09344	7.88806
			3.0363	7.81845		3.09463	7.87232
			3.03859	7.85307		3.09582	7.88158
			3.03973	7.81294		3.09701	7.90414
			3.04088	7.81013		3.0994	7.87818
			3.04318	7.82973		3.10059	7.88242
			3.04433	7.81086		3.10178	7.88245
			3.04548	7.82882		3.10298	7.87838
			3.04894	7.83556		3.10418	7.88543
			3.05009	7.83084		3.10537	7.9028
			3.0524	7.84319		3.10657	7.86604
			3.05356	7.83559		3.10777	7.8812
			3.05588	7.81987		3.10897	7.88403
			3.05704	7.81108		3.11017	7.88715
			3.0582	7.83135		3.11137	7.89516
			3.06052	7.82303		3.11498	7.88393
			3.06169	7.82394		3.11981	7.90186
			3.06285	7.84002		3.12465	7.87232
			3.06518	7.83827		3.12587	7.88742
			3.06635	7.83981		3.12708	7.88887
			3.06752	7.83627		3.13073	7.91654
			3.06869	7.85352		3.13195	7.90333
			3.06986	7.83576		3.13316	7.90788
			3.07103	7.83786		3.13438	7.87699
			3.0722	7.86038		3.1356	7.90872
			3.07454	7.84899		3.13683	7.88754
			3.07572	7.83801		3.13927	7.894
			3.07689	7.84521		3.1405	7.90125
			3.07807	7.82329		3.14172	7.8892
			3.07925	7.84654		3.14295	7.88444
			3.08042	7.86476		3.14417	7.8926
			3.0816	7.86258		3.14663	7.90815
			3.08278	7.84394		3.14786	7.90206
			3.08515	7.85325		3.14909	7.90773
			3.08751	7.87057		3.15156	7.91186
			3.0887	7.8503		3.15403	7.90003
			3.08988	7.86554		3.1565	7.88259
			3.09344	7.8693		3.15774	7.90339
			3.09463	7.84291		3.15897	7.892
			3.0982	7.84112		3.16021	7.90217
			3.0994	7.86328		3.1627	7.90696
			3.10178	7.85215		3.16394	7.90989
			3.10298	7.85275		3.16518	7.9092
			3.10537	7.85244		3.16892	7.89534
			3.10777	7.8749		3.17016	7.90587
			3.11017	7.84629		3.17141	7.88767
			3.11137	7.86267		3.17266	7.89419
			3.11378	7.86425		3.17391	7.89771
			3.1186	7.87651		3.17516	7.90387
			3.11981	7.86376		3.17767	7.89498
			3.12344	7.85743		3.17892	7.90853
			3.12465	7.86821		3.18018	7.89772
			3.1283	7.8509		3.18269	7.90468
			3.12951	7.87799		3.18521	7.87883
			3.13438	7.85287		3.18647	7.88385
			3.1356	7.86993		3.18773	7.90901
			3.13927	7.86359		3.18899	7.90085
			3.14295	7.86573		3.19025	7.90138
			3.14786	7.87061		3.19151	7.90247
			3.14909	7.86106		3.19404	7.91571
			3.15032	7.85348		3.20166	7.88469
			3.15279	7.87024		3.20803	7.91149
			3.15403	7.86173		3.22214	7.91387
			3.15526	7.88892		3.22343	7.90939
			3.1565	7.86615		3.22471	7.9182
			3.15774	7.86014		3.226	7.9017
			3.15897	7.87196		3.2273	7.90669
			3.16021	7.87641
			3.16145	7.85784
			3.1627	7.873
			3.16518	7.85184
			3.16643	7.86385
			3.16767	7.86041
			3.16892	7.87885
			3.17141	7.87364
			3.17266	7.88024
			3.17391	7.87584
			3.17641	7.85911
			3.17892	7.8613
			3.18018	7.86213
			3.18143	7.88224
			3.18395	7.85588
			3.18521	7.86077
			3.18773	7.83367
			3.18899	7.8628
			3.19025	7.86242
			3.19151	7.86724
			3.19278	7.88277
			3.19404	7.87937
			3.19531	7.87849
			3.19785	7.86628
			3.19912	7.87174
			3.20039	7.86599
			3.20166	7.87671
			3.20293	7.87834
			3.2042	7.87101

## Sheet: FigS2_Δεxx = 0%
FigS2	Δεxx = 0%
φ = -180°			φ = -170°			φ = -160°			φ = -150°			φ = -140°			φ = -130°			φ = -120°			φ = -110°			φ = -100°			φ = -90°			φ = -80°			φ = -70°			φ = -60°			φ = -50°			φ = -40°			φ = -30°			φ = -20°
μ0H (T)	R (mΩ)		μ0H (T)	R (mΩ)		μ0H (T)	R (mΩ)		μ0H (T)	R (mΩ)		μ0H (T)	R (mΩ)		μ0H (T)	R (mΩ)		μ0H (T)	R (mΩ)		μ0H (T)	R (mΩ)		μ0H (T)	R (mΩ)		μ0H (T)	R (mΩ)		μ0H (T)	R (mΩ)		μ0H (T)	R (mΩ)		μ0H (T)	R (mΩ)		μ0H (T)	R (mΩ)		μ0H (T)	R (mΩ)		μ0H (T)	R (mΩ)		μ0H (T)	R (mΩ)
0	-0.000111337		2.81	0.0078296		0	-0.000150782		3.08003	0.00785385		0	-0.000169968		3.44011	0.00791779		0	-0.000116273		3.68994	0.00798096		0	-0.000128698		3.58996	0.00799159		0	-0.000188779		3.24998	0.00798062		0	-0.000127678		2.92994	0.00797581		0	-0.000171426		2.72992	0.00791106		0	-0.000113339
0.104892	-0.000120332		2.70597	0.00784317		0.104591	-0.000118751		2.97381	0.00782441		0.10478	-0.000129885		3.33578	0.00792877		0.105494	-0.000128718		3.58453	0.00795311		0.105402	-0.000133799		3.48441	0.00796649		0.104108	-0.0001538		3.14519	0.00797936		0.106098	-0.000155332		2.82538	0.00797326		0.10399	-0.000156426		2.62502	0.00792797		0.107874	-9.04816e-05
0.209957	-3.60894e-05		2.60188	0.00783062		0.209139	-4.19287e-05		2.8676	0.00782523		0.209599	-5.94255e-05		3.2315	0.00793475		0.211067	-9.24075e-05		3.47912	0.00796937		0.210792	-0.000111358		3.37881	0.00799325		0.208392	-0.000122155		3.04036	0.00793256		0.212279	-0.000127522		2.72074	0.00794458		0.208106	-0.00013604		2.52004	0.00787248		0.215882	-5.5473e-05
0.314821	0.000266227		2.49777	0.00782975		0.313799	0.000147014		2.76136	0.00782723		0.314432	4.07394e-05		3.12726	0.0078907		0.316652	-5.02518e-05		3.37363	0.00795573		0.316189	-5.96321e-05		3.27321	0.00791328		0.312596	-8.11732e-05		2.93548	0.00794013		0.318552	-7.46722e-05		2.61601	0.00792341		0.312097	-8.55802e-06		2.415	0.00784446		0.32393	0.000222089
0.420045	0.00219283		2.39374	0.00782804		0.418472	0.00175678		2.65519	0.00780727		0.419291	0.000623198		3.023	0.00792391		0.422262	0.000131083		3.26822	0.00792512		0.421694	2.57477e-05		3.16763	0.00791867		0.416889	-5.29599e-06		2.83068	0.0079374		0.424711	0.000161575		2.51139	0.00789368		0.416138	0.000556667		2.31006	0.00780363		0.431903	0.00168212
0.524966	0.00464094		2.28966	0.00782315		0.523145	0.00405625		2.54891	0.00777167		0.524128	0.00247781		2.91875	0.00791026		0.527854	0.000942754		3.16282	0.00792872		0.527102	0.000312402		3.06203	0.00792389		0.521143	0.000286055		2.72585	0.00791981		0.530967	0.000925967		2.40688	0.00788484		0.520302	0.00197007		2.20509	0.00777959		0.53997	0.00382183
0.629931	0.00603443		2.18556	0.00784184		0.627744	0.00537283		2.44277	0.00775238		0.62897	0.00411214		2.81449	0.00787832		0.633436	0.00245236		3.05743	0.00793735		0.632496	0.00117238		2.95644	0.00788855		0.625399	0.00118881		2.62101	0.00792146		0.637103	0.00221201		2.30219	0.00787587		0.624315	0.00345985		2.10009	0.00774476		0.647859	0.00512256
0.734871	0.00674189		2.08155	0.00783404		0.732432	0.00605433		2.33657	0.00771175		0.733802	0.00513846		2.71025	0.0079082		0.739035	0.00398032		2.95192	0.00792081		0.737998	0.00224892		2.85085	0.00787437		0.729658	0.00231553		2.51609	0.00788009		0.743382	0.00348255		2.19751	0.00785421		0.728412	0.00454541		1.99505	0.00771163		0.755932	0.00591034
0.839908	0.00711596		1.97739	0.00780854		0.837023	0.00649111		2.23036	0.00767066		0.838582	0.00574431		2.6061	0.0078548		0.844613	0.00506667		2.84652	0.00790274		0.8434	0.00332004		2.74526	0.00784313		0.833895	0.00331901		2.41123	0.00782487		0.849518	0.00446327		2.09292	0.00781152		0.832468	0.00537211		1.89001	0.00764347		0.863906	0.00639322
0.944848	0.00730899		1.87343	0.00779984		0.941675	0.00679027		2.12422	0.00764396		0.943441	0.00613052		2.50182	0.0078757		0.950226	0.00579873		2.74112	0.00788169		0.948799	0.00426969		2.63967	0.00779588		0.938043	0.00421136		2.30642	0.00779448		0.955796	0.00523752		1.9883	0.00775689		0.93653	0.0060229		1.78507	0.00757852		0.972026	0.00672337
1.04992	0.00743786		1.76933	0.00775908		1.04635	0.00703856		2.01794	0.00758514		1.04831	0.00641111		2.39757	0.00781429		1.05581	0.0063087		2.63562	0.00785411		1.0542	0.0050636		2.53406	0.00776301		1.04227	0.00484557		2.20161	0.00774122		1.06196	0.00582408		1.88357	0.00772292		1.04059	0.00648105		1.68003	0.00748074		1.08002	0.00696549
1.15492	0.00752393		1.66523	0.00776076		1.15096	0.00723004		1.91176	0.0075536		1.15315	0.00668369		2.29333	0.00781735		1.1614	0.00665027		2.53022	0.00784645		1.1597	0.00564588		2.42846	0.00770586		1.14656	0.0053536		2.09674	0.00772404		1.16817	0.00628835		1.77898	0.00762442		1.14467	0.00684115		1.57502	0.00737707		1.18725	0.00715615
1.25992	0.00758797		1.56112	0.00771933		1.25563	0.00737838		1.80553	0.00744293		1.25797	0.00689038		2.18905	0.00782319		1.267	0.00693218		2.42482	0.007823		1.2651	0.00611032		2.32287	0.00762534		1.25084	0.00580967		1.99191	0.00765456		1.27435	0.00660761		1.67439	0.00754489		1.24878	0.0070967		1.47003	0.00725632		1.29592	0.00725496
1.36487	0.00763892		1.4571	0.00767634		1.36029	0.00749145		1.69932	0.00737252		1.3628	0.00706334		2.08482	0.00775898		1.3726	0.00714352		2.31942	0.00780072		1.3705	0.00650991		2.21729	0.00755699		1.35506	0.00620089		1.88707	0.00756043		1.38054	0.00691185		1.56963	0.00743636		1.35287	0.0072788		1.36506	0.00711433		1.40398	0.00741749
1.46988	0.00769268		1.35299	0.0076364		1.46488	0.00758327		1.59311	0.00728971		1.46762	0.00720485		1.98057	0.00774954		1.47818	0.00730113		2.21392	0.00773993		1.47601	0.00679219		2.11175	0.00745522		1.45932	0.00655491		1.78218	0.00749938		1.48683	0.0071391		1.46504	0.00727908		1.45699	0.00744593		1.26003	0.00691555		1.51186	0.00753234
1.57491	0.00769893		1.2489	0.00756795		1.56949	0.00765126		1.4869	0.00718797		1.57248	0.00733653		1.87631	0.00769724		1.58377	0.00741382		2.10852	0.00768191		1.5814	0.00703067		2.00619	0.00736538		1.56358	0.00680801		1.67743	0.00735624		1.59303	0.00727812		1.36043	0.00712791		1.56103	0.00756206		1.15502	0.00670957		1.61999	0.00760943
1.67992	0.00773413		1.1448	0.00749638		1.67422	0.0077026		1.38067	0.00706353		1.6773	0.00742026		1.77214	0.00764396		1.68936	0.00752695		2.00312	0.00764433		1.68681	0.0072091		1.9006	0.00721927		1.66785	0.00702612		1.57256	0.00721355		1.69918	0.00746903		1.25569	0.00686157		1.66507	0.00764664		1.05008	0.00644865		1.72792	0.00766885
1.78498	0.0077639		1.04075	0.00734501		1.77882	0.00772913		1.27451	0.00692739		1.78217	0.00752696		1.66789	0.00760378		1.79496	0.00758474		1.89761	0.007568		1.79221	0.00738534		1.79501	0.0070367		1.772	0.00721103		1.46776	0.00698455		1.80542	0.00758261		1.1511	0.00656163		1.76915	0.00769982		0.945041	0.00614259		1.83598	0.00769683
1.88994	0.00776429		0.936649	0.00719854		1.88346	0.0077631		1.16828	0.00677498		1.88699	0.00760868		1.56363	0.00752696		1.90055	0.00766275		1.79226	0.0074957		1.8977	0.00748307		1.68941	0.00685242		1.87625	0.0073684		1.36288	0.0067306		1.91164	0.00765323		1.04643	0.00617824		1.87325	0.00776143		0.840004	0.00571569		1.94395	0.00775911
1.99486	0.00781814		0.832638	0.00690159		1.98816	0.00778705		1.06207	0.00658145		1.99179	0.00766519		1.45939	0.00739912		2.00605	0.00770062		1.68682	0.00739601		2.00311	0.0076074		1.58381	0.00658088		1.98048	0.00749939		1.25806	0.00639589		2.0178	0.00771315		0.941775	0.00567232		1.9773	0.00781627		0.735064	0.00511185		2.05194	0.00779093
2.09997	0.0078112		0.728572	0.00651277		2.09277	0.00780919		0.955852	0.00633142		2.09668	0.00768451		1.35515	0.00726413		2.11164	0.00773928		1.58141	0.00726886		2.10851	0.00767619		1.47822	0.00628275		2.08477	0.00759521		1.15321	0.00594326		2.12405	0.00778706		0.83719	0.00496422		2.08136	0.00782966		0.630027	0.00422042		2.15992	0.00781109
2.20493	0.00782469		0.624433	0.00582133		2.19743	0.00782347		0.84966	0.00603559		2.2015	0.00775422		1.25091	0.00707869		2.21726	0.00774096		1.47592	0.00706581		2.21391	0.0076917		1.37272	0.0059569		2.18901	0.00765049		1.0484	0.00539437		2.23022	0.00782235		0.732498	0.00404705		2.18547	0.00787434		0.525087	0.00279607		2.26797	0.00782574
2.31039	0.00783479		0.520349	0.00451427		2.3021	0.0078052		0.743523	0.00558418		2.30636	0.00774984		1.14664	0.00686475		2.32282	0.00780176		1.37051	0.00683564		2.31941	0.00779461		1.26704	0.00557609		2.29325	0.00773298		0.943548	0.00469129		2.33643	0.00784848		0.627865	0.00280297		2.28948	0.00786721		0.42005	0.00101063		2.37495	0.00785386
2.41491	0.00784752		0.416319	0.00213279		2.40672	0.00780797		0.63725	0.00485002		2.41122	0.00777979		1.04239	0.00652645		2.42842	0.00784289		1.26511	0.00656668		2.42481	0.00779161		1.16145	0.00513692		2.39752	0.00780028		0.838697	0.00383019		2.44264	0.00788366		0.523234	0.00132479		2.39359	0.00788893		0.315044	7.90553e-05		2.48395	0.00786818
2.51988	0.0078646		0.312243	0.00025297		2.51131	0.00785062		0.531093	0.00347083		2.51607	0.00781384		0.938208	0.00606903		2.53402	0.00784257		1.15972	0.00620817		2.53021	0.00787331		1.05585	0.00460751		2.50177	0.00781675		0.733885	0.00277342		2.54884	0.00791177		0.418554	0.000302414		2.4976	0.00787384		0.210074	-0.000104715		2.59191	0.00790781
2.62489	0.00782036		0.208205	-3.79015e-05		2.61598	0.00783411		0.42483	0.00131491		2.62094	0.00783207		0.833966	0.00547738		2.63964	0.007869		1.05421	0.00572719		2.63571	0.00786686		0.950278	0.00394257		2.60593	0.00787511		0.629023	0.00156411		2.65507	0.00793316		0.313911	-3.74112e-05		2.6017	0.00794647		0.105105	-0.00014021		2.69991	0.00789884
2.72992	0.00782052		0.104098	-0.000115267		2.72057	0.00783816		0.318622	8.99501e-05		2.72573	0.00784938		0.729725	0.00461688		2.74522	0.00787502		0.948814	0.00506598		2.74111	0.00790702		0.844663	0.00315808		2.7102	0.00790686		0.524186	0.000508223		2.76125	0.00795602		0.209258	-0.000111268		2.70586	0.00793604		0	-0.000168921
			0.000191304	-0.00013785		2.82525	0.00784116		0.212374	-6.82689e-05		2.8306	0.00785543		0.625468	0.00330078		2.85081	0.00787851		0.843411	0.00419121		2.84651	0.00790545		0.739069	0.00219248		2.81445	0.00791949		0.419361	6.51382e-06		2.86753	0.00796051		0.10465	-0.000161136		2.80985	0.00793713
						2.9299	0.00785509		0.106222	-0.000133742		2.93541	0.00787059		0.521186	0.00156528		2.9564	0.00790611		0.73791	0.00301981		2.95191	0.00791303		0.63347	0.00118065		2.91869	0.00793228		0.314526	-6.11078e-05		2.97372	0.00795916		2.5e-05	-0.000179206
									9.52381e-06	-0.00016399		3.0403	0.00787573		0.416959	0.00029968		3.06198	0.00789021		0.632511	0.00169631		3.05742	0.00792495		0.52788	0.000312793		3.02296	0.00796116		0.209707	-0.000141819		3.07995	0.00797464
												3.1451	0.00788335		0.312676	1.61773e-05		3.16758	0.0079315		0.527111	0.000581962		3.16281	0.00795324		0.422309	1.04531e-05		3.12721	0.00796125		0.104854	-0.000160722
												3.24996	0.00789873		0.208434	-6.29918e-05		3.27318	0.00795158		0.421714	5.87019e-05		3.26821	0.00794789		0.316682	-5.17608e-05		3.23147	0.00798324		0	-0.000177834
															0.104255	-0.000124514		3.37877	0.00790757		0.316207	-4.14939e-05		3.37372	0.00797351		0.211199	-0.000116703		3.33563	0.00798101
															2.91667e-05	-0.00016029		3.48437	0.00794631		0.210807	-9.73647e-05		3.47912	0.00797151		0.105616	-0.000155427		3.43976	0.00800068
																		3.58996	0.00795288		0.105402	-0.000110127		3.58452	0.00796077		0.000178261	-0.000146808
																					0	-0.000148684		3.68992	0.00797355

## Sheet: FigS2_Δεxx = -1.19%
FigS2	Δεxx = -1.19%
φ = -180°			φ = -170°			φ = -160°			φ = -150°			φ = -140°			φ = -130°			φ = -120°			φ = -110°			φ = -100°			φ = -90°			φ = -80°			φ = -70°			φ = -60°			φ = -50°			φ = -40°			φ = -30°			φ = -20°
μ0H (T)	R (mΩ)		μ0H (T)	R (mΩ)		μ0H (T)	R (mΩ)		μ0H (T)	R (mΩ)		μ0H (T)	R (mΩ)		μ0H (T)	R (mΩ)		μ0H (T)	R (mΩ)		μ0H (T)	R (mΩ)		μ0H (T)	R (mΩ)		μ0H (T)	R (mΩ)		μ0H (T)	R (mΩ)		μ0H (T)	R (mΩ)		μ0H (T)	R (mΩ)		μ0H (T)	R (mΩ)		μ0H (T)	R (mΩ)		μ0H (T)	R (mΩ)		μ0H (T)	R (mΩ)
0	-0.000107511		0	-0.000139071		0	-0.000160437		3.08007	0.00794234		0	-0.000170166		0	-0.00018099		0	-0.000109544		0	-0.00015736		0	-0.000170127		0	-0.000158212		0	-0.000152689		0	-0.000164594		3.07995	0.0080735		0	-0.000169998		0	-0.00017164		0	-0.000115448		0	-0.000168592
0.10494	-0.000159105		0.104001	-0.000154445		0.104591	-0.000150212		2.97374	0.00796791		0.104767	-0.000150498		0.104108	-0.000150934		0.105494	-0.000116549		0.105394	-0.000132439		0.105406	-0.000148992		0.105491	-0.000144076		0.104145	-0.000139387		0.10478	-0.00015447		2.97374	0.00810419		0.104637	-0.000164945		0.104012	-0.000148319		0.10494	-0.000169236		0.107953	-0.00014728
0.209977	-7.14328e-05		0.208024	-8.15208e-05		0.209153	-9.18695e-05		2.86756	0.0079622		0.209617	-9.9748e-05		0.208365	-0.000110707		0.211067	-8.31753e-05		0.210796	-0.000112759		0.210796	-0.000111237		0.211062	-0.000114101		0.208392	-0.000125616		0.209579	-0.00013076		2.8676	0.00807718		0.209155	-0.000134212		0.208054	-0.000130157		0.209893	-0.000131565		0.215947	-8.89568e-05
0.314917	0.000971699		0.312126	0.000351071		0.313799	0.000150713		2.76129	0.00794222		0.314454	-7.9957e-06		0.31262	-3.76955e-05		0.316657	-4.70705e-05		0.316191	-6.30302e-05		0.316195	-8.05706e-05		0.316648	-8.30269e-05		0.312606	-9.46522e-05		0.314454	-8.18179e-05		2.76132	0.00807981		0.313771	-4.16857e-05		0.312126	4.86821e-05		0.314891	0.000381223		0.32393	0.000726277
0.419887	0.00494914		0.416228	0.00347094		0.418472	0.00241862		2.65512	0.00792899		0.419253	0.000573292		0.416911	0.000198288		0.422238	0.000105184		0.421694	-1.40202e-05		0.421691	-4.8397e-05		0.422238	-1.20553e-05		0.416917	-3.97957e-05		0.419291	2.83945e-05		2.65519	0.00806154		0.418445	0.000709963		0.416228	0.00159449		0.419933	0.00340949		0.431979	0.00455822
0.524946	0.00692518		0.52024	0.00599405		0.523145	0.00498343		2.54888	0.00794067		0.524128	0.00236604		0.521145	0.00125138		0.527862	0.000998115		0.527102	0.000320291		0.527098	0.000155889		0.527854	0.000376167		0.521145	0.000299183		0.524128	0.000617339		2.54891	0.00805088		0.523063	0.00277762		0.520303	0.00436003		0.524894	0.00592092		0.539943	0.00671451
0.629931	0.00750314		0.624342	0.00700293		0.627737	0.00622987		2.44274	0.00792187		0.628965	0.00408325		0.625399	0.00292949		0.633455	0.00244462		0.632488	0.00116065		0.632493	0.000809605		0.633445	0.00118617		0.625399	0.00113233		0.628965	0.00180338		2.4427	0.00804391		0.627737	0.00473311		0.624342	0.00606021		0.630117	0.00694311		0.647945	0.00739197
0.734871	0.00770983		0.728445	0.00744772		0.732437	0.00682889		2.3366	0.00791676		0.733784	0.0052059		0.729604	0.00434481		0.739035	0.00387069		0.737998	0.00228619		0.737998	0.00166835		0.739035	0.00212331		0.729641	0.00219404		0.733802	0.0031181		2.33656	0.00804597		0.73241	0.0059294		0.728445	0.00691094		0.734884	0.00735465		0.755979	0.0076484
0.839899	0.00778114		0.832475	0.00764747		0.837083	0.00719738		2.23036	0.00790554		0.838676	0.00593031		0.833882	0.00534137		0.844625	0.00495381		0.8434	0.00341213		0.8434	0.00261259		0.844633	0.00302494		0.833882	0.00319288		0.83864	0.0042524		2.23031	0.00800234		0.837037	0.00661465		0.832518	0.00733847		0.839908	0.00760603		0.863906	0.00777635
0.944848	0.00783979		0.936559	0.00775718		0.941621	0.0074134		2.12415	0.00786918		0.943477	0.00640113		0.93809	0.0060518		0.950228	0.00572312		0.948797	0.00433868		0.948802	0.00352305		0.950236	0.00381352		0.938075	0.00403707		0.943477	0.00515291		2.12415	0.0079815		0.941593	0.00707188		0.93661	0.00756961		0.944923	0.00772627		0.971959	0.00784863
1.04995	0.00788407		1.04067	0.00781799		1.04635	0.00757718		2.01787	0.00785005		1.04835	0.00672715		1.04232	0.00647232		1.05581	0.00624002		1.0542	0.00507633		1.0542	0.00431891		1.05581	0.00449711		1.04232	0.00471392		1.04833	0.00584797		2.01791	0.00795515		1.0463	0.00735703		1.04066	0.00772428		1.04993	0.00778635		1.0799	0.007872
1.15496	0.00786637		1.1447	0.00787237		1.15094	0.00767438		1.91174	0.00781962		1.15315	0.00698318		1.14657	0.00684971		1.1614	0.00659006		1.1597	0.00564235		1.1597	0.00500017		1.1614	0.00502945		1.14657	0.0052458		1.15319	0.00641572		1.91173	0.00793302		1.15094	0.00756079		1.14473	0.00781298		1.15492	0.00785206		1.18787	0.00792457
1.25985	0.00791167		1.24878	0.00787215		1.25561	0.00777539		1.80548	0.00779227		1.25797	0.00717358		1.25081	0.00710961		1.26699	0.00686833		1.2651	0.00610227		1.2651	0.00554329		1.267	0.00549701		1.25084	0.0057186		1.25799	0.00679877		1.8055	0.00793256		1.25559	0.00769512		1.24876	0.00788104		1.25996	0.00788901		1.29587	0.00793098
1.36488	0.00789419		1.35288	0.0079117		1.36029	0.00780948		1.69932	0.00774412		1.36283	0.00729268		1.3551	0.00730974		1.3726	0.00711051		1.3705	0.00644658		1.3705	0.00598801		1.37261	0.00589602		1.35508	0.00612375		1.36284	0.00711803		1.69932	0.00786422		1.36026	0.007795		1.35285	0.00790669		1.3649	0.00791671		1.404	0.00794887
1.46986	0.00790073		1.45702	0.00791297		1.46491	0.00784603		1.59304	0.00766891		1.46766	0.0074663		1.45932	0.0074554		1.47819	0.00729088		1.476	0.00673974		1.476	0.00636375		1.47819	0.00623343		1.45932	0.00649477		1.46764	0.00734615		1.59304	0.00777408		1.4649	0.00783423		1.45701	0.0079346		1.46994	0.00793645		1.5119	0.00797472
1.57495	0.00791483		1.56103	0.00790805		1.56955	0.00788197		1.4869	0.00759772		1.5725	0.00754614		1.56356	0.00756772		1.58378	0.00742201		1.5814	0.00697811		1.5814	0.00666323		1.58379	0.00653079		1.5636	0.00677978		1.5725	0.00750574		1.48686	0.00771385		1.56955	0.00789393		1.56107	0.00796296		1.57491	0.00796684		1.61995	0.00798902
1.67996	0.00790326		1.66514	0.00791176		1.6743	0.00789287		1.38063	0.00751626		1.67729	0.00763211		1.66785	0.00766723		1.68937	0.00754616		1.6868	0.0071848		1.6868	0.00691586		1.68937	0.00678351		1.66785	0.00700908		1.6773	0.00762291		1.38058	0.00757988		1.67425	0.00792445		1.66509	0.00797928		1.67999	0.0080042		1.72792	0.00801076
1.78491	0.00791406		1.76918	0.00792347		1.77884	0.00790625		1.27442	0.00739713		1.78217	0.00773422		1.77201	0.00771902		1.79498	0.00762879		1.79221	0.00735906		1.79221	0.00712601		1.79496	0.00701427		1.772	0.0072243		1.78218	0.00770656		1.27445	0.00741372		1.7789	0.00795043		1.76918	0.00799428		1.78492	0.0080177		1.83591	0.00798758
1.88983	0.00791101		1.87325	0.0079528		1.88349	0.00790811		1.16826	0.00725764		1.88695	0.00777357		1.87624	0.00776748		1.90057	0.00770952		1.89778	0.00749603		1.8977	0.00730083		1.90057	0.00719602		1.87627	0.00736675		1.88698	0.00777839		1.16828	0.00720536		1.88345	0.00796367		1.87325	0.00799248		1.88992	0.00802631		1.94396	0.00802355
1.99486	0.00789325		1.97731	0.00792688		1.98816	0.0079104		1.062	0.00710432		1.99182	0.00781527		1.98052	0.00783025		2.00607	0.00775946		2.00301	0.00756436		2.00311	0.00744659		2.00607	0.00737189		1.98049	0.00753406		1.99183	0.00784585		1.06205	0.00689098		1.98816	0.00799312		1.97726	0.0080207		1.99492	0.00801398		2.05189	0.00800703
2.09992	0.00789197		2.0814	0.00793203		2.09282	0.00791469		0.955867	0.00690088		2.09665	0.00785672		2.08477	0.0078654		2.11165	0.00780337		2.10851	0.00764231		2.10851	0.0075536		2.11166	0.00750243		2.08477	0.00762134		2.09667	0.00788775		0.955867	0.00651231		2.09281	0.0080059		2.08138	0.00802445		2.09999	0.00800734		2.15995	0.00802956
2.20489	0.00791177		2.18547	0.00794187		2.19743	0.00795423		0.84966	0.00661195		2.2015	0.00786591		2.18904	0.00788799		2.21726	0.00784908		2.2139	0.00772436		2.21391	0.00765309		2.21724	0.00762259		2.18901	0.00774149		2.20149	0.00793112		0.849639	0.00589221		2.19743	0.00801513		2.18549	0.00803481		2.20493	0.00803102		2.26791	0.00803681
2.30989	0.00791796		2.28956	0.00794134		2.3021	0.00795329		0.743452	0.0062202		2.30625	0.00788777		2.29316	0.00791055		2.32282	0.0079028		2.31941	0.00777135		2.31941	0.00772118		2.32285	0.00766734		2.29325	0.00779843		2.3063	0.00795872		0.743452	0.00499892		2.30208	0.0080371		2.2895	0.00805033		2.30995	0.00805067		2.37592	0.00802323
2.41491	0.00794146		2.39363	0.00792127		2.4067	0.00794139		0.637245	0.00555799		2.41124	0.00791986		2.39753	0.00794049		2.42843	0.0079186		2.42481	0.00783382		2.42481	0.00781912		2.42845	0.00776541		2.39751	0.00786864		2.41122	0.00796847		0.637174	0.00367935		2.40672	0.00803819		2.39358	0.00804789		2.41485	0.00804107		2.48387	0.00799849
2.51985	0.00788839		2.49771	0.00792979		2.51131	0.00793881		0.531037	0.00426144		2.51609	0.00793981		2.50177	0.00793588		2.53402	0.00794106		2.53021	0.00785785		2.53011	0.00785213		2.53402	0.00782431		2.50177	0.00789047		2.51609	0.00801444		0.531025	0.00198296		2.5113	0.00804474		2.49769	0.00804714		2.51998	0.00803031		2.59193	0.00804275
2.62485	0.00792755		2.60177	0.00791872		2.61595	0.00794606		0.424759	0.00197551		2.62092	0.00791254		2.60592	0.00795561		2.63962	0.00796756		2.63571	0.00789907		2.63571	0.00790115		2.63961	0.0078853		2.60592	0.00794561		2.62091	0.00803321		0.42483	0.000445372		2.61596	0.00806944		2.6017	0.00805553		2.62492	0.00806426		2.69991	0.00805518
2.72992	0.00791709		2.70583	0.00790577		2.72065	0.00794009		0.318647	0.000126224		2.72572	0.0079584		2.71019	0.00797573		2.7452	0.0079794		2.74111	0.00793625		2.74111	0.00794104		2.7453	0.00791452		2.71017	0.00797726		2.72573	0.00801359		0.3186	-3.76797e-05		2.72062	0.00804602		2.70583	0.00806166		2.72992	0.00804587
			2.8099	0.00794017		2.82525	0.00794478		0.21236	-9.27776e-05		2.83057	0.00798259		2.81445	0.00798283		2.8508	0.00797262		2.84651	0.00795269		2.84651	0.00794978		2.85079	0.00796223		2.81445	0.00800313		2.83057	0.00805233		0.212384	-0.000137401		2.82526	0.00807018		2.8099	0.00806645
						2.92992	0.00798113		0.106269	-0.000107807		2.93545	0.00796707		2.9186	0.00799359		2.95639	0.00800873		2.95191	0.00797826		2.95191	0.00798164		2.95639	0.00799519		2.91869	0.00802831		2.93541	0.00806917		0.106185	-0.00019185		2.92994	0.00809005
									0	-0.000136481		3.04028	0.00800745		3.02294	0.00800516		3.06201	0.00800704		3.05742	0.00797205		3.0574	0.00798918		3.06201	0.0080097		3.02297	0.00804511		3.04024	0.00807884		0	-0.000181232
												3.14508	0.00798116		3.12719	0.00803292		3.16759	0.00803726		3.16281	0.00800536		3.16281	0.00799851		3.1676	0.00804163		3.12719	0.00806196		3.14511	0.00809713
												3.24993	0.00800923		3.23146	0.00803098		3.27318	0.00801452		3.26822	0.00802114		3.26822	0.00801762		3.27318	0.00804571		3.23146	0.00804839		3.24996	0.00809851
															3.3358	0.00804522		3.37877	0.00802584		3.37372	0.00802878		3.37371	0.00804837		3.37876	0.0080386		3.3357	0.00809861
															3.43989	0.00802976		3.48436	0.00804501		3.47912	0.00802553		3.47912	0.00804561		3.48437	0.00806997		3.43985	0.00806705
																		3.58996	0.00805441		3.58452	0.00805495		3.58451	0.00806103		3.58998	0.00808904
																					3.68982	0.0080301		3.68992	0.00807417

## Sheet: FigS3
FigS3
Δεxx = 0.01%			Δεxx = -2.18%
See FigS1			T (K)	R (mΩ)
			2.19894	2.47545
			2.19953	2.48113
			2.20012	2.48328
			2.20071	2.48341
			2.2013	2.48409
			2.20189	2.48979
			2.20308	2.51014
			2.20367	2.49476
			2.20426	2.519
			2.20485	2.52507
			2.20545	2.5348
			2.20604	2.51572
			2.20663	2.53086
			2.20901	2.53895
			2.2102	2.56966
			2.2114	2.56116
			2.21199	2.56822
			2.21319	2.58698
			2.21438	2.58243
			2.21498	2.59323
			2.21738	2.60459
			2.21918	2.62111
			2.21978	2.6082
			2.22039	2.63826
			2.22159	2.63265
			2.22219	2.65107
			2.2228	2.63801
			2.22582	2.66067
			2.22642	2.66675
			2.22703	2.6816
			2.22824	2.70846
			2.22945	2.71333
			2.23006	2.69894
			2.23127	2.94256
			2.2331	2.74888
			2.23432	2.7522
			2.23676	2.73438
			2.23737	2.73515
			2.23921	2.79993
			2.23982	2.78925
			2.24166	2.8085
			2.24289	2.84576
			2.24351	2.8102
			2.2472	2.78023
			2.24844	2.83956
			2.24905	2.85353
			2.25029	2.86607
			2.25091	2.87343
			2.25277	2.87492
			2.25463	2.95379
			2.25525	2.91134
			2.25588	2.9271
			2.25837	2.9401
			2.25962	3.00382
			2.26274	3.00814
			2.26525	2.97325
			2.26588	2.94327
			2.26651	2.9316
			2.27028	2.91834
			2.27154	2.98944
			2.27217	3.03986
			2.27344	3.04263
			2.27407	3.05214
			2.27597	3.15247
			2.27724	3.03924
			2.27914	3.14184
			2.27978	3.0334
			2.28105	3.12079
			2.28169	3.08666
			2.28233	3.14508
			2.2836	3.15624
			2.28424	3.08658
			2.28616	3.13042
			2.2868	3.14127
			2.28744	3.24164
			2.28872	3.26768
			2.28936	3.22566
			2.29129	3.04191
			2.29451	3.24791
			2.29644	3.24787
			2.29903	3.30411
			2.30032	3.30738
			2.30162	3.41887
			2.30227	3.4465
			2.30357	3.19972
			2.30487	3.40631
			2.30552	3.35448
			2.30617	3.40277
			2.30682	3.39304
			2.30812	3.44047
			2.30943	3.34898
			2.31074	3.51147
			2.31139	3.47015
			2.31205	3.39057
			2.3127	3.58837
			2.31336	3.49457
			2.31533	3.5148
			2.31927	3.63765
			2.31993	3.6595
			2.32059	3.42481
			2.32191	3.71399
			2.3239	3.63716
			2.32588	3.57245
			2.32655	3.70478
			2.32721	3.61081
			2.32854	3.48867
			2.33053	3.69261
			2.3312	3.78454
			2.33253	3.74208
			2.3352	3.81293
			2.33721	3.7141
			2.33788	3.77267
			2.33855	3.70576
			2.33989	3.91769
			2.34057	3.87516
			2.34124	3.83482
			2.34326	3.87207
			2.3446	3.80385
			2.34595	3.76727
			2.34663	4.16378
			2.3473	3.94417
			2.34933	3.88027
			2.35001	4.019
			2.35069	4.23616
			2.35137	4.10013
			2.35272	4.2369
			2.3534	4.17297
			2.35408	4.14496
			2.35476	4.14333
			2.3568	4.14508
			2.35817	4.11346
			2.3609	4.33133
			2.36158	4.18266
			2.36227	4.20336
			2.36364	4.09271
			2.36432	4.54016
			2.3657	4.15457
			2.36914	4.32914
			2.37051	4.49787
			2.37328	4.36896
			2.37397	4.4419
			2.37466	4.51101
			2.37535	4.46255
			2.37605	4.77508
			2.37674	4.26881
			2.38091	4.77001
			2.3823	4.65895
			2.38369	4.86843
			2.38579	4.65061
			2.38719	4.84443
			2.38789	4.85183
			2.38859	4.85411
			2.38929	5.27091
			2.38999	4.76861
			2.39069	4.72275
			2.3921	4.59694
			2.3928	5.02724
			2.3935	5.13712
			2.39421	4.7309
			2.39562	4.92127
			2.39632	5.48339
			2.39844	5.54686
			2.39915	5.20513
			2.39985	4.49514
			2.40056	5.23228
			2.40127	5.13367
			2.40198	5.55285
			2.4041	5.43211
			2.40624	5.61279
			2.40695	6.05389
			2.40766	5.48481
			2.40837	5.06032
			2.40909	6.05242
			2.4098	5.68131
			2.41123	5.14901
			2.41409	6.16604
			2.4148	5.71644
			2.41552	6.21756
			2.41696	5.31076
			2.41767	6.35553
			2.41911	6.03778
			2.42127	5.74013
			2.42271	6.78513
			2.42344	6.08013
			2.42488	6.30139
			2.42705	5.97255
			2.42777	6.55571
			2.42995	6.35024
			2.43068	6.15833
			2.4314	6.50102
			2.43213	5.88553
			2.43286	6.79109
			2.43359	5.84764
			2.43577	6.89505
			2.4365	6.20224
			2.43796	6.70919
			2.44089	7.14819
			2.44162	7.25388
			2.44309	6.72934
			2.44382	6.16294
			2.44824	7.1675
			2.44971	7.07724
			2.45045	7.18995
			2.45119	6.60658
			2.45193	7.32208
			2.45267	7.06231
			2.45341	7.51665
			2.45935	7.13012
			2.46009	6.98035
			2.46084	6.84865
			2.46158	7.41412
			2.46233	7.41006
			2.46308	6.97214
			2.46607	7.29078
			2.46681	7.29052
			2.46981	7.81172
			2.47132	7.72523
			2.47433	7.61342
			2.47508	7.85442
			2.47583	7.93166
			2.47659	7.55774
			2.47734	7.79668
			2.4781	7.78672
			2.47886	7.71057
			2.48037	7.94272
			2.48113	7.70229
			2.48264	8.04433
			2.48568	7.98595
			2.48644	8.143
			2.48721	8.02887
			2.48949	8.55849
			2.49026	8.43824
			2.49255	8.28039
			2.49332	8.08132
			2.49408	8.0557
			2.49485	8.40109
			2.49561	8.53909
			2.49638	8.47372
			2.49792	8.10176
			2.49946	8.55148
			2.50022	8.46622
			2.50099	8.83129
			2.50408	8.36196
			2.50563	8.55806
			2.50717	8.71589
			2.50795	8.53263
			2.5095	8.40441
			2.51028	8.30354
			2.51105	8.85565
			2.51183	8.62468
			2.51261	8.38698
			2.51494	8.55298
			2.51885	8.82868
			2.52119	8.93004
			2.52198	8.41333
			2.52276	8.99072
			2.52355	9.01685
			2.52512	8.89477
			2.52669	8.95456
			2.52905	8.82356
			2.52984	9.24012
			2.53142	8.98151
			2.53458	8.91414
			2.53538	9.0564
			2.53617	8.97199
			2.53696	8.98132
			2.53776	9.10796
			2.54014	8.91447
			2.54173	9.07377
			2.54253	9.28568
			2.54333	8.71652
			2.54492	9.26149
			2.54572	9.0235
			2.54732	9.01198
			2.54812	9.13427
			2.55133	9.22743
			2.55213	9.35835
			2.55293	9.28398
			2.55374	9.30806
			2.55454	9.10894
			2.55615	9.18293
			2.56019	9.24209
			2.56262	9.35632
			2.56343	9.25191
			2.56668	9.26716
			2.5683	9.12968
			2.56912	9.29531
			2.57075	9.48305
			2.57238	9.30256
			2.57565	9.31789
			2.57729	9.2968
			2.57893	9.38125
			2.57975	9.42815
			2.58057	9.35452
			2.58139	9.4021
			2.58222	9.36869
			2.58304	9.42727
			2.58386	9.45402
			2.58469	9.35675
			2.58551	9.3806
			2.58634	9.43809
			2.58799	9.44067
			2.58882	9.43257
			2.58964	9.4337
			2.59047	9.39762
			2.59213	9.4129
			2.59379	9.43941
			2.59545	9.45599
			2.59712	9.4737
			2.59962	9.53277
			2.60045	9.46272
			2.6038	9.47878
			2.60464	9.47147
			2.60631	9.42619
			2.60715	9.48316
			2.60883	9.49219
			2.61136	9.47755
			2.61304	9.47937
			2.61473	9.48453
			2.61896	9.49229
			2.61981	9.48701
			2.62065	9.52338
			2.6215	9.47783
			2.62235	9.44039
			2.6232	9.49199
			2.6249	9.54257
			2.62576	9.49549
			2.62831	9.53396
			2.62917	9.52019
			2.63002	9.53364
			2.63088	9.5712
			2.63259	9.51067
			2.6343	9.5357
			2.63516	9.538
			2.63602	9.53731
			2.63774	9.53596
			2.63946	9.53613
			2.64204	9.51922
			2.64291	9.55162
			2.64377	9.54548
			2.64463	9.5314
			2.6455	9.54125
			2.64636	9.52191
			2.64723	9.56863
			2.6481	9.54237
			2.64896	9.56213
			2.6507	9.54615
			2.65157	9.55966
			2.65244	9.53571
			2.65331	9.54238
			2.65418	9.55669
			2.65679	9.55886
			2.65941	9.5707
			2.66379	9.56067
			2.66467	9.55927
			2.66643	9.53636
			2.66731	9.5414
			2.66995	9.55484
			2.67083	9.56007
			2.67171	9.56027
			2.6726	9.53749
			2.67436	9.56653
			2.67525	9.56601
			2.67702	9.55836
			2.67791	9.57898
			2.67879	9.54766
			2.67968	9.57737
			2.68057	9.56967
			2.68324	9.59958
			2.68502	9.57666
			2.68591	9.5641
			2.6868	9.56057
			2.6877	9.55588
			2.68859	9.5785
			2.69038	9.56957
			2.69486	9.56281
			2.69666	9.56825
			2.69846	9.58688
			2.69936	9.57345
			2.70026	9.5719
			2.70207	9.57281
			2.70297	9.57741
			2.70388	9.58491
			2.70478	9.56678
			2.70659	9.59164
			2.7075	9.59209
			2.70841	9.58374
			2.71022	9.56127
			2.71204	9.57156
			2.71386	9.57996
			2.71568	9.60359
			2.71842	9.5878
			2.71934	9.57926
			2.72117	9.59055
			2.723	9.60051
			2.72392	9.59526
			2.72484	9.59414
			2.7276	9.59109
			2.73036	9.58414
			2.73128	9.58583
			2.73313	9.59833
			2.73406	9.58262
			2.73591	9.58876
			2.73683	9.58844
			2.73776	9.58671
			2.73962	9.59564
			2.74148	9.61299
			2.74241	9.60886
			2.74334	9.61672
			2.74427	9.59883
			2.74707	9.59575
			2.748	9.60543
			2.74894	9.61061
			2.74987	9.59471
			2.75081	9.59264
			2.75174	9.58862
			2.75362	9.57768
			2.75456	9.60491
			2.7555	9.59518
			2.75644	9.60279
			2.75738	9.60832
			2.7602	9.6054
			2.76209	9.58701
			2.76492	9.59326
			2.76682	9.61975
			2.76966	9.61196
			2.77156	9.5961
			2.77251	9.62962
			2.77537	9.60183
			2.77632	9.60552
			2.77728	9.59984
			2.77823	9.60878
			2.7811	9.6165
			2.78301	9.60667
			2.78493	9.62639
			2.78685	9.60831
			2.78878	9.60282
			2.7907	9.60885
			2.79167	9.60186
			2.7936	9.63255
			2.79456	9.61561
			2.7965	9.60447
			2.79746	9.60956
			2.79843	9.60817
			2.7994	9.61976
			2.80037	9.62049
			2.80134	9.61441
			2.80232	9.61939
			2.80329	9.60735
			2.80426	9.62254
			2.80523	9.60466
			2.80718	9.60223
			2.80816	9.60863
			2.80913	9.61749
			2.81207	9.62469
			2.81304	9.63613
			2.815	9.60519
			2.81599	9.62331
			2.81697	9.61547
			2.8209	9.60859
			2.82188	9.60842
			2.82287	9.61778
			2.82386	9.61814
			2.82484	9.62056
			2.82781	9.61701
			2.82979	9.62724
			2.83078	9.6227
			2.83177	9.62395
			2.83277	9.60648
			2.83376	9.61356
			2.83475	9.60639
			2.83575	9.63453
			2.83674	9.61922
			2.83774	9.6222
			2.83874	9.62207
			2.84073	9.62167
			2.84273	9.6298
			2.84373	9.60699
			2.84774	9.61133
			2.84874	9.62473
			2.84975	9.62078
			2.85075	9.61233
			2.85277	9.61657
			2.85377	9.61061
			2.85579	9.62694
			2.8568	9.62067
			2.85781	9.60552
			2.86186	9.6195
			2.86287	9.63269
			2.86389	9.62945
			2.8649	9.63087
			2.86795	9.62329
			2.86897	9.63614
			2.86999	9.63002
			2.87101	9.6194
			2.87203	9.63311
			2.87305	9.60894
			2.87408	9.6258
			2.87612	9.64372
			2.87715	9.65073
			2.87817	9.63366
			2.88022	9.62382
			2.88331	9.61576
			2.88434	9.63431
			2.8864	9.61672
			2.88743	9.61801
			2.88949	9.63778
			2.89053	9.63371
			2.8926	9.6191
			2.89363	9.62404
			2.89467	9.63357
			2.89779	9.61895
			2.89883	9.63401
			2.90091	9.62893
			2.90195	9.63469
			2.90404	9.63563
			2.90508	9.63744
			2.90613	9.63297
			2.90717	9.63634
			2.90927	9.65111
			2.91137	9.63937
			2.91347	9.6353
			2.91452	9.62243
			2.91557	9.6547
			2.91662	9.64143
			2.92084	9.64656
			2.9219	9.67054
			2.92402	9.65456
			2.92826	9.63771
			2.92932	9.64411
			2.93145	9.63938
			2.93465	9.62532
			2.93571	9.62541
			2.93678	9.64436
			2.93785	9.66549
			2.93892	9.64048
			2.93999	9.64587
			2.94213	9.65213
			2.94428	9.66064
			2.94643	9.67584
			2.9475	9.64176
			2.94858	9.64597
			2.95182	9.65235
			2.9529	9.64091
			2.95398	9.65351
			2.95506	9.65351
			2.95614	9.65886
			2.95831	9.65867
			2.95939	9.63574
			2.96048	9.63937
			2.96265	9.64955
			2.96374	9.66197
			2.96592	9.64901
			2.96701	9.64184
			2.9681	9.64167
			2.9692	9.655
			2.97029	9.64528
			2.97138	9.66521
			2.97248	9.65498
			2.97357	9.6576
			2.97467	9.64003
			2.97687	9.65516
			2.97797	9.65062
			2.98017	9.68161
			2.98127	9.67075
			2.98347	9.64761
			2.98568	9.66933
			2.98679	9.64793
			2.989	9.66287
			2.99122	9.64956
			2.99233	9.65179
			2.99455	9.65576
			2.99566	9.66172
			2.99789	9.66788
			2.99901	9.65711
			3.00012	9.67018
			3.00124	9.65806
			3.00236	9.68359
			3.00572	9.68726
			3.00684	9.66317
			3.01021	9.67152
			3.01133	9.66921
			3.01358	9.63868
			3.0181	9.65032
			3.01923	9.67824
			3.02036	9.65529
			3.02149	9.67338
			3.02263	9.66103
			3.02376	9.67035
			3.0249	9.6774
			3.02717	9.68466
			3.02831	9.67116
			3.02944	9.68268
			3.03172	9.67608
			3.03287	9.66606
			3.03401	9.6524
			3.0363	9.67878
			3.03744	9.66475
			3.03859	9.66315
			3.04088	9.66005
			3.04203	9.66679
			3.04318	9.67895
			3.04433	9.67089
			3.04548	9.6697
			3.04663	9.66133
			3.04778	9.68858
			3.05125	9.66342
			3.0524	9.67265
			3.05356	9.671
			3.05472	9.6782
			3.05588	9.66913
			3.05704	9.6832
			3.0582	9.65848
			3.05936	9.6784
			3.06169	9.68239
			3.06285	9.66319
			3.06635	9.66701
			3.06869	9.67068
			3.06986	9.67414
			3.07103	9.67483
			3.0722	9.67827
			3.07454	9.6547
			3.07572	9.67348
			3.07689	9.6803
			3.07807	9.67853
			3.07925	9.67496
			3.08042	9.69303
			3.0816	9.67656
			3.08396	9.68025
			3.08515	9.67643
			3.08633	9.67169
			3.08751	9.69876
			3.0887	9.68336
			3.09344	9.66639
			3.09463	9.67838
			3.09582	9.67335
			3.0982	9.67225
			3.0994	9.67226
			3.10059	9.66733
			3.10178	9.68147
			3.10298	9.66511
			3.10418	9.66716
			3.10657	9.68529
			3.10897	9.66568
			3.11017	9.65436
			3.11137	9.6784
			3.11258	9.68475
			3.11378	9.67205
			3.11498	9.67925
			3.11619	9.67351
			3.11981	9.65533
			3.12102	9.66823
			3.12223	9.68156
			3.12344	9.67423
			3.12587	9.67499
			3.12708	9.6828
			3.1283	9.69575
			3.12951	9.66859
			3.13073	9.68056
			3.13195	9.68118
			3.13316	9.67902
			3.13438	9.68676
			3.13683	9.68781
			3.13805	9.68282
			3.13927	9.67359
			3.1405	9.68168
			3.14295	9.68146
			3.14417	9.6885
			3.1454	9.67518
			3.14663	9.67912
			3.14786	9.66634
			3.15032	9.6842
			3.15156	9.67111
			3.15403	9.67836
			3.15526	9.67589
			3.1565	9.67175
			3.15774	9.67232
			3.15897	9.67621
			3.16021	9.67008
			3.16145	9.67053
			3.1627	9.6735
			3.16518	9.66587
			3.16643	9.66535
			3.16767	9.67716
			3.16892	9.68669
			3.17016	9.68
			3.17141	9.67952
			3.17266	9.67798
			3.17391	9.6753
			3.17767	9.68894
			3.18018	9.6847
			3.18143	9.67008
			3.18395	9.67443
			3.18647	9.67269
			3.18773	9.69175
			3.18899	9.67606
			3.19151	9.67317
			3.19278	9.68237
			3.19404	9.67398
			3.19785	9.67913
			3.19912	9.68159
			3.20293	9.68198
			3.2042	9.67496
			3.20803	9.68462
			3.21187	9.67619
			3.21443	9.69112
			3.21956	9.69208
			3.2273	9.68326
			3.22988	9.66708
			3.24027	9.67145
			3.24157	9.67119
			3.24548	9.67895
			3.2481	9.68808
			3.25334	9.69083
			3.2586	9.67748
			3.26387	9.67437

[truncated: 14 more sheets: FigS3_inset, FigS4, FigS5a, FigS5b, FigS6, FigS7, FigS9a, FigS9b, FigS10, FigS12, FigS18_top, FigS18_bottom, FigS19, FigS20]
